# Supplementary material for: The clinicopathological characteristics and survival outcomes of endometrial carcinoma coexisting with or arising in adenomyosis: A pilot study
Source: Sci Rep. 2020 Apr 6;10:5984. doi: 10.1038/s41598-020-63065-w (PMC7136226; doi:10.1038/s41598-020-63065-w)
Supplement: Supplementary file 1 — Supplementary information [file 41598_2020_63065_MOESM1_ESM.xlsx]

## Sheet: �ټ�֢���Data
Supplementary Table 1
Patient data from the study in Excel format.
Num	AM_involved	Recurrence	DFS_month	Recurrent_sites	Mortality	OS_month	Mortality_due_to_cancer	Cancer_specific_OS_month	Age	Menopause	Parativity	Gravity	Body_weight_km	Body_height_cm	BMI	Metabolic_disease	Personal_cancer_history	Specific_personal_cancer_history	Family_cancer_history	Specific_family_cancer_history	Hysteroscopy	Surgical_route	Staging_surgery	Preserve_ovary	Stages	IA	Specific_FIGO_stage	Differentiation	LVSI	Tumor_diameter_mm	Endometriosis	Ovarian_EM	Peritoneum_EM	DIE	Post_adjuvant	Chemotherapy	Radiotherapy	Intertility	dMMR_deficience
EEC0001	2	0	45.6		0	45.6	0	45.6	44	0	1	0	55	160	21	0	0		0		0	2	1	0	2		IIIA	1	0	15	0	0	0	0	1	1	0	0	no
EEC0002	1	0	30.4		0	30.4	0	30.4	53	0	5	2	55	158	22	1	0		0		0	2	1	0	2		IIIC	1	0	40	0	0	0	0	1	1	0	0	no
EEC0003	1	0	30.4		0	30.4	0	30.4	55	1	1	1	55	160	21	0	0		0		0	2	1	0	1		IB	1	1	20	1	1	0	0	0	0	0	0	no
EEC0004	1	0	30.2		0	30.2	0	30.2	43	0	3	1	55	163	21	0	0		0		0	2	1	0	1		IB	1	0	20	0	0	0	0	0	0	0	0	no
EEC0005	1	0	44.9		0	44.9	0	44.9	56	1	2	1	55	156	23	1	0		0		0	2	1	0	1		IB	1	0	25	0	0	0	0	0	0	0	0	no
EEC0006	1								78	1	2	2	56	164	21	1	1	乳腺癌	0		0	2	1	0	1		IB	1	0	15	0	0	0	0	0	0	0	0	yes
EEC0007	1	1	36	1	1	51	1	51	53	1	2	1	57	163	21	0	0		0		0	2	1	0	1		IB	3	1	20	0	0	0	0	1	1	0	0	no
EEC0008	1	1	57	2	1	65	0	57	45	1	2	1	59	168	21	0	0		0		1	1	1	0	2		IVB	3	0	40	0	0	0	0	1	1	1	0	no
EEC0009	1	1	24.8	2	0	24.8	0	24.8	57	1	4	2	59	164	22	1	0		0		1	1	1	0	2		IIIC	3	0	35	0	0	0	0	1	1	0	0	no
EEC0010	1	0	57		0	57	0	57	59	1	1	1	59	157	24	1	0		0		1	2	1	0	1		II	2	0	6	0	0	0	0	1	0	1	0	yes
EEC0011	1	0	75.9		1	85.9	1	85.9	54	1	2	1	60	168	21	0	0		0		0	1	1	0	2		IIIA	1	0	10	0	0	0	0	1	1	0	0	no
EEC0012	1	0	27.6		0	27.6	0	27.6	63	1	2	1	60	158	24	1	0		1	父亲结肠癌	0	1	1	0	1		IB	2	1	20	0	0	0	0	1	0	1	0	no
EEC0013	1	1	55.2	2	0	55.2	0	55.2	51	0	1	0	61	163	23	0	0		1	母亲乳腺癌，哥哥胃癌	0	2	1	0	2		IIIA	2	0	15	1	1	0	0	1	1	1	0	no
EEC0014	1	0	41.1		0	41.1	0	41.1	59	1	0	0	62	160	24	1	0		0		0	2	1	0	1		IB	3	1	15	0	0	0	0	1	1	0	0	no
EEC0015	1	1	44.1	2	0	44.1	0	44.1	47	0	1	1	64	164	24	0	0		0		0	2	1	0	2		IIIC	1	0	30	1	1	1	1	1	1	0	0	yes
EEC0016	1	0	50.3		0	50.3	0	50.3	60	1	1	1	65	158	26	1	0		0		0	2	1	0	1		IB	2	0	25	0	0	0	0	1	0	1	0	no
EEC0017	2	0	25.7		0	25.7	0	25.7	46	0	1	0	67	157	27	0	0		0		0	1	1	0	2		IIIC	1	1	25	0	0	0	0	1	1	0	0	no
EEC0018	1	1	28.5	2	0	28.5	0	28.5	58	1	2	2	68	155	28	1	0		0		0	2	1	0	2		IIIC	1	0	55	0	0	0	0	1	1	0	0	no
EEC0019	1	0	45		1	45	0	45	57	1	4	1	68	170	24	0	0		0		0	1	1	0	1		II	1	0	6	0	0	0	0	1	0	1	0	no
EEC0020	1	1	57.4	2	0	62.8	0	62.8	66	1	3	3	70	164	26	0	0		0		0	1	1	0	2		IIIB	1	0	40	0	0	0	0	0	0	0	0	no
EEC0021	1	0	25.7		0	25.7	0	25.7	79	1	1	1	70	154	30	1	0		0		0	2	1	0	1		IB	2	0	30	1	1	0	0	1	0	1	0	no
EEC0022	1	0	40		0	40	0	40	46	0	2	1	71	168	25	1	0		0		0	1	1	0	1		IB	1	0	30	0	0	0	0	0	0	0	0	no
EEC0023	1	0	25.5		0	25.5	0	25.5	72	1	1	2	71	165	26	1	0		0		1	2	1	0	1		IB	1	0	40	0	0	0	0	0	0	0	0	no
EEC0024	1	0	48.9		0	48.9	0	48.9	51	1	3	2	72	155	30	1	0		0		1	2	0	0	1		IB	1	0	25	1	1	1	0	0	0	0	0	no
EEC0025	1	0	81.6		0	81.6	0	81.6	61	1	4	2	73	163	27	0	0		0		0	1	1	0	2		IIIC	2	1	10	0	0	0	0	1	1	1	0	no
EEC0026	1	0	81.9		0	81.9	0	81.9	68	1	3	3	73	158	29	0	0		0		1	2	0	0	1		IB	1	0	25	0	0	0	0	0	0	0	0	no
EEC0027	2	0	25		0	25	0	25	53	1	2	1	74	158	30	1	0		0		0	2	1	0	1		IB	1	0	15	0	0	0	0	0	0	0	0	no
EEC0028	1	0	59.2		0	59.2	0	59.2	48	0	4	2	75	161	29	0	0		1	母亲乳腺癌	1	1	1	0	1		IB	1	0	35	0	0	0	0	0	0	0	0	no
EEC0029	1	0	24.8		0	24.8	0	24.8	57	1	3	2	76	157	31	1	0		0		1	2	1	0	1		IB	1	1	25	0	0	0	0	0	0	0	0	no
EEC0030	1	1	34.1	2	1	45.4	1	45.4	59	1	4	3	77	164	29	0	0		0		1	2	1	0	1		IB	3	0	30	0	0	0	0	1	0	1	0	no
EEC0031	1	0	23.4		0	23.4	0	23.4	66	1	2	1	78	160	30	0	0		0		1	2	1	0	1		IB	2	0	25	0	0	0	0	1	0	1	0	no
EEC0032	2	0	53.3		0	53.3	0	53.3	45	0	0	0	79	155	33	1	0		0		1	1	1	0	2		IIIA	2	0	35	1	1	1	0	1	1	1	1	no
EEC0033	1	0	42.2		0	42.2	0	42.2	58	1	3	1	80	160	31	0	0		0		1	2	1	0	1		IB	2	0	30	0	0	0	0	1	0	1	0	no
EEC0034	1	1	30.6		0	30.6	0	30.6	52	1	2	1	87	164	32	1	0		0		1	2	1	0	2		IIIC	1	1	35	0	0	0	0	1	1	0	0	no
EEC0035	1	1	27.1	2	0	56.8	0	56.8	67	1	2	0	93	158	37	0	0		0		1	2	1	0	1		IB	2	1	20	0	0	0	0	1	0	1	0	yes
EEC0036	0	0	85.8		1	85.8	0	85.8	52	1	2	1	117	166	42.459	0					0	1	0	0	1	1	IA	1	0	40	0	0	0	0	0	0	0	0	no
EEC0037	0	0	38		1	38	0	38	63	1	4	2	100	173	33.4124	1					0	1	0	0	1	1	IA	1	0	35	0	0	0	0	0	0	0	0	no
EEC0038	0	0	90.4		1	90.4	0	90.4	63	1	4	2	96	170	33.218	1					0	1	0	0	1	1	IA	1	0	50	0	0	0	0	0	0	0	0	yes
EEC0039	0	0	50.4		1	50.4	0	50.4	55	1	3	1	91	153	38.8739	1					1	2	0	0	1	1	IA	1	0	10	0	0	0	0	0	0	0	0	no
EEC0040	0	0	76.1		1	76.1	0	76.1	56	1	3	2	90	167	32.2708	0					0	2	0	0	1	1	IA	1	0	6	0	0	0	0	0	0	0	0	no
EEC0041	0	0	33		0	33	0	33	40	0	2	1	94	166	34.1124	0					0	1	1	0	1	1	IA	2	1	30	0	0	0	0	1	0	1	0	no
EEC0042	0	0	33.7		0	33.7	0	33.7	59	1	3	2	93	173	31.0735	0					1	1	1	0	1	1	IA	1	1	6	0	0	0	0	1	1	0	0	no
EEC0043	0	0	50		0	50	0	50	57	1	3	3	90	159	35.5999	1					1	1	1	0	1	1	IA	2	1	10	0	0	0	0	0	0	0	0	no
EEC0044	0	0	67		0	67	0	67	57	1	3	1	90	157	36.5126	1					1	1	1	0	1	1	IA	1	1	30	0	0	0	0	1	0	1	0	no
EEC0045	0	0	70.6		0	70.6	0	70.6	56	1	2	0	87	158	34.8502	0					1	1	1	0	1	1	IA	3	1	35	0	0	0	0	0	0	0	0	no
EEC0046	0	0	101.2		0	101.2	0	101.2	58	1	3	1	89	166	32.2979	0					0	1	1	0	1	1	IA	1	1	30	0	0	0	0	0	0	0	0	no
EEC0047	0	0	39		0	39	0	39	41	0	1	1	85	162	32.3884	1					0	2	1	0	1	1	IA	1	1	40	1	1	0	0	1	1	0	0	no
EEC0048	0	0	84.3		0	84.3	0	84.3	41	0	2	2	85	155	35.3798	0					1	2	1	0	1	1	IA	2	1	25	0	0	0	0	0	0	0	0	no
EEC0049	0	0	28.5		0	28.5	0	28.5	45	0	1	1	92	166	33.3866	0					0	2	1	0	1	1	IA	2	1	6	0	0	0	0	0	0	0	0	no
EEC0050	0	0	29.3		0	29.3	0	29.3	40	0	1	0	91	171	31.1207	0					1	2	1	0	1	1	IA	2	1	32	0	0	0	0	0	0	0	0	no
EEC0051	0	0	57.5		0	57.5	0	57.5	43	0	1	1	91	160	35.5469	0					0	2	1	0	1	1	IA	2	1	25	0	0	0	0	1	0	1	0	no
EEC0052	0	0	27.2		0	27.2	0	27.2	37	0	4	2	86	167	30.8365	0					1	2	1	0	1	1	IA	1	1	40	0	0	0	0	0	0	0	0	no
EEC0053	0	0	33.9		0	33.9	0	33.9	47	0	3	2	85	171	29.0688	0					0	2	1	0	1	1	IA	3	1	40	0	0	0	0	0	0	0	0	yes
EEC0054	0	0	49.3		0	49.3	0	49.3	52	0	3	1	82	167	29.4023	1					0	2	1	0	1	1	IA	3	1	60	0	0	0	0	0	0	0	0	no
EEC0055	0	0	61		0	61	0	61	49	0	3	1	88	163	33.1213	0					1	2	1	0	1	1	IA	2	1	10	0	0	0	0	0	0	0	0	no
EEC0056	0	0	62.6		0	62.6	0	62.6	28	0	2	1	87	149	39.1874	0					0	2	1	0	1	1	IA	1	1	50	0	0	0	0	0	0	0	0	no
EEC0057	0	0	77.5		0	77.5	0	77.5	49	0	0	1	85	158	34.049	0					0	2	1	0	1	1	IA	2	1	5	0	0	0	0	1	0	1	0	no
EEC0058	0	0	26.2		0	26.2	0	26.2	63	1	4	1	86	157	34.8899	0					0	2	1	0	1	1	IA	2	1	35	0	0	0	0	0	0	0	0	no
EEC0059	0	0	34.1		0	34.1	0	34.1	55	1	2	1	83	165	30.4867	0					0	2	1	0	1	1	IA	3	1	45	0	0	0	0	1	1	1	0	yes
EEC0060	0	0	38.7		0	38.7	0	38.7	57	1	3	1	82	165	30.1194	1					0	2	1	0	1	1	IA	1	1	50	0	0	0	0	1	1	1	0	no
EEC0061	0	0	39.9		0	39.9	0	39.9	52	1	2	2	84	159	33.2265	1					1	2	1	0	1	1	IA	3	1	6	0	0	0	0	1	1	1	0	no
EEC0062	0	0	47.2		0	47.2	0	47.2	60	1	4	2	76	152	32.8947	0					1	2	1	0	1	1	IA	3	1	24	0	0	0	0	0	0	0	0	no
EEC0063	0	0	64.7		0	64.7	0	64.7	56	1	4	3	78	159	30.8532	0					1	2	1	0	1	1	IA	2	1	7	0	0	0	0	0	0	0	0	yes
EEC0064	0	0	65.6		0	65.6	0	65.6	56	1	2	1	76	158	30.4438	0					0	2	1	0	1	1	IA	2	1	15	0	0	0	0	0	0	0	0	no
EEC0065	0	0	23.8		0	23.8	0	23.8	70	1	5	3	82	150	36.4444	0					1	2	1	0	1	1	IA	1	1	35	0	0	0	0	0	0	0	0	yes
EEC0066	0	0	32.8		0	32.8	0	32.8	54	1	2	0	76	157	30.8329	0					1	2	1	0	1	1	IA	2	1	6	0	0	0	0	0	0	0	0	no
EEC0067	0	0	33		0	33	0	33	61	1	2	2	76	165	27.9155	1					1	2	1	0	1	1	IA	2	1	6	0	0	0	0	0	0	0	0	no
EEC0068	0	0	33.4		0	33.4	0	33.4	72	1	2	2	83	158	33.2479	1					0	2	1	0	1	1	IA	2	1	18	0	0	0	0	1	0	1	0	no
EEC0069	0	0	34		0	34	0	34	52	1	3	2	81	171	27.7008	0					1	2	1	0	1	1	IA	1	1	3	0	0	0	0	1	0	1	0	no
EEC0070	0	0	43.2		0	43.2	0	43.2	72	1	2	1	82	155	34.1311	1					0	2	1	0	1	1	IA	1	1	25	0	0	0	0	0	0	0	0	no
EEC0071	0	0	45.5		0	45.5	0	45.5	61	1	2	1	79	155	32.8824	1					1	2	1	0	1	1	IA	2	1	25	0	0	0	0	0	0	0	0	yes
EEC0072	0	0	48.9		0	48.9	0	48.9	63	1	3	2	75	158	30.0433	1					0	2	1	0	1	1	IA	1	1	18	0	0	0	0	0	0	0	0	yes
EEC0073	0	0	63		0	63	0	63	66	1	0	1	82	162	31.2452	1					1	2	1	0	1	1	IA	2	1	35	0	0	0	0	0	0	0	0	no
EEC0074	0	0	64		0	64	0	64	57	1	3	1	82	178	25.8806	0					0	2	1	0	1	1	IA	2	1	17	0	0	0	0	1	0	1	0	no
EEC0075	0	0	65.2		0	65.2	0	65.2	56	1	2	1	82	160	32.0312	0					1	2	1	0	1	1	IA	1	1	35	0	0	0	0	0	0	0	0	no
EEC0076	0	0	65.2		0	65.2	0	65.2	50	1	2	2	74	161	28.5483	0					1	2	1	0	1	1	IA	2	1	30	0	0	0	0	1	0	1	0	no
EEC0077	0	0	72.2		0	72.2	0	72.2	64	1	1	1	79	164	29.3724	1					1	2	1	0	1	1	IA	1	1	70	0	0	0	0	0	0	0	0	no
EEC0078	0	0	88.1		0	88.1	0	88.1	63	1	2	2	76	163	28.6048	1					0	2	1	0	1	1	IA	1	1	25	0	0	0	0	0	0	0	0	no
EEC0079	0	0	90.3		0	90.3	0	90.3	56	1	3	2	80	168	28.3447	0					1	2	1	0	1	1	IA	1	1	10	0	0	0	0	0	0	0	0	no
EEC0080	0	0	104.6		0	104.6	0	104.6	53	1	1	1	77	156	31.6404	0					0	2	1	0	1	1	IA	1	1	4	0	0	0	0	0	0	0	0	no
EEC0081	0	0	50.5		0	50.5	0	50.5	32	0	1	1	80	171	27.3588	1					1	1	0	0	1	1	IA	2	1	30	0	0	0	0	0	0	0	0	yes
EEC0082	0	0	26.4		0	26.4	0	26.4	52	1	0	0	76	163	28.6048	0					1	1	0	0	1	1	IA	1	1	24	0	0	0	0	1	1	0	0	no
EEC0083	0	0	31.9		0	31.9	0	31.9	47	0	1	1	73	156	29.9967	0					0	2	0	0	1	1	IA	2	1	23	0	0	0	0	0	0	0	0	yes
EEC0084	0	0	65.8		0	65.8	0	65.8	41	0	1	0	77	162	29.34	0					0	2	0	0	1	1	IA	1	1	15	0	0	0	0	0	0	0	0	no
EEC0085	0	0	30		0	30	0	30	54	1	3	1	75	160	29.2969	0					1	2	0	0	1	1	IA	1	1	25	0	0	0	0	0	0	0	0	no
EEC0086	0	0	36.9		0	36.9	0	36.9	53	1	2	1	79	167	28.3266	1					1	2	0	0	1	1	IA	1	1	6	0	0	0	0	1	1	0	0	no
EEC0087	0	0	47.5		0	47.5	0	47.5	74	1	0	0	73	160	28.5156	1					0	2	0	0	1	1	IA	2	1	36	0	0	0	0	0	0	0	0	no
EEC0088	0	0	54.4		0	54.4	0	54.4	70	1	3	1	72	165	26.4463	1					1	2	0	0	1	1	IA	2	1	85	0	0	0	0	0	0	0	0	yes
EEC0089	0	0	63.9		0	63.9	0	63.9	58	1	2	1	74	161	28.5483	1					1	2	0	0	1	1	IA	1	1	20	0	0	0	0	0	0	0	0	no
EEC0090	0	0	69.6		0	69.6	0	69.6	57	1	5	5	73	163	27.4756	1					0	2	0	0	1	1	IA	1	1	20	0	0	0	0	0	0	0	0	no
EEC0091	0	0	81.1		0	81.1	0	81.1	67	1	0	1	78	158	31.245	0					0	2	0	0	1	1	IA	2	1	10	0	0	0	0	1	1	0	0	no
EEC0092	0	0	72.4		0	72.4	0	72.4	42	0	0	0	73	171	24.9649	0					1	1	1	0	1	1	IA	1	0	45	1	0	0	1	0	0	0	1	no
EEC0093	0	0	23.6		0	23.6	0	23.6	49	0	1	1	74	162	28.1969	0					0	1	1	0	1	1	IA	3	0	90	0	0	0	0	1	1	0	0	no
EEC0094	0	0	30.4		0	30.4	0	30.4	47	0	2	0	76	165	27.9155	0					0	1	1	0	1	1	IA	1	0	150	0	0	0	0	0	0	0	0	yes
EEC0095	0	0	37.8		0	37.8	0	37.8	38	0	1	1	79	167	28.3266	0					1	1	1	0	1	1	IA	2	0	30	0	0	0	0	0	0	0	0	no
EEC0096	0	0	49		0	49	0	49	46	0	3	1	77	159	30.4577	1					1	1	1	0	1	1	IA	1	0	13	0	0	0	0	0	0	0	0	no
EEC0097	0	0	57.3		0	57.3	0	57.3	51	0	1	1	72	163	27.0993	1					0	1	1	0	1	1	IA	2	0	45	0	0	0	0	1	0	1	0	no
EEC0098	0	0	65.3		0	65.3	0	65.3	50	0	3	1	78	161	30.0914	0					1	1	1	0	1	1	IA	3	0	35	0	0	0	0	0	0	0	0	yes
EEC0099	0	0	73		0	73	0	73	40	0	0	0	75	154	31.6242	0					1	1	1	0	1	1	IA	1	0	50	0	0	0	0	1	0	1	0	no
EEC0100	0	0	91.8		0	91.8	0	91.8	32	0	2	1	74	163	27.852	0					1	1	1	0	1	1	IA	1	0	6	0	0	0	0	0	0	0	0	no
EEC0101	0	0	93.8		0	93.8	0	93.8	48	0	3	1	76	170	26.2976	0					0	1	1	0	1	1	IA	3	0	25	0	0	0	0	1	0	1	0	yes
EEC0102	0	0	104.1		0	104.1	0	104.1	50	0	0	1	72	163	27.0993	1					1	1	1	0	1	1	IA	1	0	15	0	0	0	0	0	0	0	0	no
EEC0103	0	0	23.4		0	23.4	0	23.4	46	0	4	1	76	157	30.8329	1					0	1	1	0	1	1	IA	1	0	80	0	0	0	0	0	0	0	0	no
EEC0104	0	0	25.5		0	25.5	0	25.5	45	0	1	0	73	169	25.5593	0					1	1	1	0	1	1	IA	1	0	70	0	0	0	0	1	0	1	1	no
EEC0105	0	0	26.3		0	26.3	0	26.3	47	0	2	1	75	156	30.8185	0					1	1	1	0	1	1	IA	2	0	18	0	0	0	0	0	0	0	0	no
EEC0106	0	0	27.1		0	27.1	0	27.1	53	0	1	1	76	165	27.9155	0					1	1	1	0	1	1	IA	1	0	18	0	0	0	0	0	0	0	0	no
EEC0107	0	0	27.5		0	27.5	0	27.5	30	0	1	1	71	165	26.079	0					1	1	1	0	1	1	IA	2	0	35	0	0	0	0	0	0	0	0	no
EEC0108	0	0	28		0	28	0	28	47	0	3	2	77	157	31.2386	0					0	1	1	0	1	1	IA	1	0	40	0	0	0	0	0	0	0	0	yes
EEC0109	0	0	43.4		0	43.4	0	43.4	50	0	3	2	77	162	29.34	0					0	1	1	0	1	1	IA	3	0	54	0	0	0	0	1	1	0	0	no
EEC0110	0	0	45.3		0	45.3	0	45.3	46	0	4	1	72	154	30.3593	0					1	1	1	0	1	1	IA	1	0	30	0	0	0	0	0	0	0	0	no
EEC0111	0	0	47.6		0	47.6	0	47.6	42	0	3	1	70	176	22.5981	0					0	1	1	0	1	1	IA	2	0	45	0	0	0	0	0	0	0	0	no
EEC0112	0	0	49		0	49	0	49	44	0	3	1	69	154	29.0943	0					0	1	1	0	1	1	IA	1	0	30	0	0	0	0	0	0	0	0	no
EEC0113	0	0	49.4		0	49.4	0	49.4	29	0	1	1	75	173	25.0593	0					1	1	1	1	1	1	IA	2	0	50	0	0	0	0	0	0	0	0	no
EEC0114	0	0	58.2		0	58.2	0	58.2	40	0	1	1	70	153	29.903	1					1	1	1	0	1	1	IA	1	0	40	0	0	0	0	0	0	0	0	no
EEC0115	0	0	59.5		0	59.5	0	59.5	36	0	1	1	72	163	27.0993	0					1	1	1	0	1	1	IA	3	0	18	0	0	0	0	0	0	0	0	no
EEC0116	0	0	60.6		0	60.6	0	60.6	38	0	3	1	77	155	32.0499	0					1	1	1	0	1	1	IA	1	0	50	0	0	0	0	0	0	0	0	no
EEC0117	0	0	63.3		0	63.3	0	63.3	42	0	1	1	77	163	28.9811	0					0	1	1	0	1	1	IA	2	0	88	0	0	0	0	1	0	1	0	no
EEC0118	0	0	63.7		0	63.7	0	63.7	32	0	3	3	73	165	26.8136	0					1	1	1	0	1	1	IA	1	0	2	0	0	0	0	0	0	0	0	no
EEC0119	0	0	65.2		0	65.2	0	65.2	44	0	2	2	76	156	31.2295	0					0	1	1	0	1	1	IA	3	0	30	0	0	0	0	0	0	0	0	yes
EEC0120	0	0	66.1		0	66.1	0	66.1	40	0	1	1	74	155	30.8012	0					1	1	1	0	1	1	IA	1	0	2	0	0	0	0	0	0	0	0	no
EEC0121	0	0	66.5		0	66.5	0	66.5	44	0	2	1	71	156	29.1749	0					0	1	1	0	1	1	IA	2	0	35	0	0	0	0	1	1	1	0	no
EEC0122	0	0	66.6		0	66.6	0	66.6	46	0	1	0	74	160	28.9062	1					0	1	1	0	1	1	IA	2	0	25	0	0	0	0	0	0	0	0	no
EEC0123	0	0	66.6		0	66.6	0	66.6	40	0	0	1	75	161	28.9341	0					1	1	1	0	1	1	IA	2	0	30	0	0	0	0	0	0	0	0	yes
EEC0124	0	0	67.3		0	67.3	0	67.3	37	0	0	0	69	167	24.7409	0					0	1	1	0	1	1	IA	2	0	80	0	0	0	0	0	0	0	0	no
EEC0125	0	0	68.4		0	68.4	0	68.4	47	0	2	1	71	170	24.5675	0					0	1	1	0	1	1	IA	3	0	60	0	0	0	0	1	1	1	0	no
EEC0126	0	0	69.6		0	69.6	0	69.6	43	0	2	1	74	166	26.8544	0					0	1	1	0	1	1	IA	1	0	40	0	0	0	0	0	0	0	0	no
EEC0127	0	0	70.3		0	70.3	0	70.3	50	0	3	1	75	156	30.8185	1					1	1	1	0	1	1	IA	2	0	10	0	0	0	0	0	0	0	0	yes
EEC0128	0	0	70.9		0	70.9	0	70.9	47	0	6	1	67	166	24.3141	0					0	1	1	0	1	1	IA	1	0	35	0	0	0	0	0	0	0	0	no
EEC0129	0	0	71		0	71	0	71	45	0	1	1	70	166	25.4028	0					0	1	1	0	1	1	IA	1	0	2	0	0	0	0	0	0	0	0	no
EEC0130	0	0	71.7		0	71.7	0	71.7	41	0	2	1	66	158	26.4381	0					0	1	1	0	1	1	IA	2	0	20	0	0	0	0	0	0	0	0	no
EEC0131	0	0	73.1		0	73.1	0	73.1	50	0	3	1	70	166	25.4028	0					0	1	1	0	1	1	IA	2	0	10	0	0	0	0	0	0	0	0	yes
EEC0132	0	0	76.4		0	76.4	0	76.4	44	0	3	2	66	148	30.1315	0					0	1	1	0	1	1	IA	1	0	60	0	0	0	0	1	0	1	0	no
EEC0133	0	0	78		0	78	0	78	41	0	4	2	74	165	27.1809	0					1	1	1	0	1	1	IA	2	0	45	0	0	0	0	1	1	1	0	no
EEC0134	0	0	78.7		0	78.7	0	78.7	51	0	2	1	69	172	23.3234	1					0	1	1	0	1	1	IA	1	0	10	0	0	0	0	1	1	0	0	yes
EEC0135	0	0	79		0	79	0	79	45	0	2	2	73	168	25.8645	0					0	1	1	0	1	1	IA	1	0	6	0	0	0	0	0	0	0	0	no
EEC0136	0	0	84.3		0	84.3	0	84.3	53	0	3	1	66	165	24.2424	0					0	1	1	0	1	1	IA	1	0	6	0	0	0	0	0	0	0	0	no
EEC0137	0	0	87.3		0	87.3	0	87.3	52	0	3	2	71	166	25.7657	0					1	1	1	0	1	1	IA	1	0	45	0	0	0	0	0	0	0	0	yes
EEC0138	0	0	88.2		0	88.2	0	88.2	37	0	0	1	66	157	26.7759	0					1	1	1	0	1	1	IA	1	0	8	0	0	0	0	0	0	0	0	no
EEC0139	0	0	90.4		0	90.4	0	90.4	50	0	3	1	70	166	25.4028	1					0	1	1	0	1	1	IA	2	0	40	0	0	0	0	1	0	1	0	no
EEC0140	0	0	93.4		0	93.4	0	93.4	39	0	3	2	67	155	27.8876	0					0	1	1	0	1	1	IA	3	0	2	0	0	0	0	1	0	1	0	no
EEC0141	0	0	93.7		0	93.7	0	93.7	45	0	4	0	66	164	24.539	0					1	1	1	0	1	1	IA	1	0	20	0	0	0	0	0	0	0	0	no
EEC0142	0	0	95.7		0	95.7	0	95.7	46	0	2	1	73	162	27.8159	0					1	1	1	0	1	1	IA	3	0	30	0	0	0	0	1	0	1	0	no
EEC0143	0	0	96.9		0	96.9	0	96.9	48	0	1	1	73	164	27.1416	0					1	1	1	0	1	1	IA	1	0	35	0	0	0	0	0	0	0	0	yes
EEC0144	0	0	102.9		0	102.9	0	102.9	50	0	2	2	68	170	23.5294	0					1	1	1	0	1	1	IA	1	0	10	0	0	0	0	0	0	0	0	no
EEC0145	0	0	103		0	103	0	103	36	0	2	1	66	166	23.9512	0					0	1	1	0	1	1	IA	1	0	20	0	0	0	0	0	0	0	0	no
EEC0146	0	0	103		0	103	0	103	36	0	3	1	69	156	28.3531	0					0	1	1	0	1	1	IA	1	0	6	0	0	0	0	0	0	0	0	yes
EEC0147	0	0	84		0	84	0	84	55	1	3	1	73	154	30.7809	0					0	1	1	0	1	1	IA	1	0	11	0	0	0	0	0	0	0	0	no
EEC0148	0	0	93.4		0	93.4	0	93.4	55	1	1	1	67	162	25.5296	0					1	1	1	0	1	1	IA	3	0	25	0	0	0	0	1	0	1	0	yes
EEC0149	0	0	61.3		0	61.3	0	61.3	46	1	5	1	69	165	25.3444	0					0	1	1	0	1	1	IA	1	0	50	1	1	1	1	0	0	0	0	no
EEC0150	0	0	101.8		0	101.8	0	101.8	51	1	4	1	67	151	29.3847	1					0	1	1	0	1	1	IA	1	0	65	1	1	0	0	0	0	0	0	no
EEC0151	0	0	29.4		0	29.4	0	29.4	56	1	3	3	71	161	27.3909	0					1	1	1	0	1	1	IA	3	0	45	0	0	0	0	0	0	0	0	no
EEC0152	0	0	37		0	37	0	37	51	1	2	1	71	156	29.1749	0					1	1	1	0	1	1	IA	2	0	6	0	0	0	0	0	0	0	0	no
EEC0153	0	0	44.4		0	44.4	0	44.4	57	1	2	1	70	163	26.3465	0					1	1	1	0	1	1	IA	1	0	10	0	0	0	0	0	0	0	0	no
EEC0154	0	0	44.9		0	44.9	0	44.9	52	1	1	1	68	167	24.3824	0					0	1	1	0	1	1	IA	1	0	35	0	0	0	0	1	0	1	0	no
EEC0155	0	0	49.8		0	49.8	0	49.8	64	1	2	2	66	157	26.7759	1					1	1	1	0	1	1	IA	3	0	6	0	0	0	0	1	0	1	0	no
EEC0156	0	0	54		0	54	0	54	58	1	2	2	70	162	26.6728	1					0	1	1	0	1	1	IA	3	0	40	0	0	0	0	0	0	0	0	yes
EEC0157	0	0	54.4		0	54.4	0	54.4	56	1	1	1	73	159	28.8754	0					1	1	1	0	1	1	IA	3	0	30	0	0	0	0	1	1	1	0	no
EEC0158	0	0	70.5		0	70.5	0	70.5	55	1	5	4	65	157	26.3702	1					0	1	1	0	1	1	IA	3	0	70	0	0	0	0	1	1	1	0	no
EEC0159	0	0	71.2		0	71.2	0	71.2	60	1	3	2	64	175	20.898	1					0	1	1	0	1	1	IA	1	0	30	0	0	0	0	0	0	0	0	no
EEC0160	0	0	72.9		0	72.9	0	72.9	60	1	1	1	64	160	25	1					0	1	1	0	1	1	IA	3	0	12	0	0	0	0	0	0	0	0	no
EEC0161	0	0	96.8		0	96.8	0	96.8	49	1	3	2	67	155	27.8876	0					0	1	1	0	1	1	IA	1	0	25	0	0	0	0	0	0	0	0	yes
EEC0162	0	0	98		0	98	0	98	57	1	2	1	68	163	25.5937	0					1	1	1	0	1	1	IA	1	0	6	0	0	0	0	0	0	0	0	no
EEC0163	0	0	99		0	99	0	99	54	1	3	3	65	155	27.0552	0					0	1	1	0	1	1	IA	2	0	46	0	0	0	0	0	0	0	0	no
EEC0164	0	0	100.9		0	100.9	0	100.9	57	1	2	1	65	153	27.7671	0					0	1	1	0	1	1	IA	2	0	30	0	0	0	0	0	0	0	0	no
EEC0165	0	0	25.7		0	25.7	0	25.7	51	1	4	1	69	165	25.3444	0					1	1	1	0	1	1	IA	2	0	40	0	0	0	0	0	0	0	0	yes
EEC0166	0	0	27.4		0	27.4	0	27.4	55	1	7	4	65	160	25.3906	0					1	1	1	0	1	1	IA	1	0	2	0	0	0	0	0	0	0	0	no
EEC0167	0	0	28		0	28	0	28	54	1	1	1	70	151	30.7004	1					1	1	1	0	1	1	IA	1	0	80	0	0	0	0	0	0	0	0	no
EEC0168	0	0	30.2		0	30.2	0	30.2	67	1	3	1	63	153	26.9127	1					0	1	1	0	1	1	IA	1	0	30	0	0	0	0	0	0	0	0	no
EEC0169	0	0	31		0	31	0	31	51	1	1	1	66	160	25.7812	0					1	1	1	0	1	1	IA	1	0	47	0	0	0	0	0	0	0	0	no
EEC0170	0	0	33.7		0	33.7	0	33.7	61	1	5	4	66	161	25.462	1					1	1	1	0	1	1	IA	1	0	10	0	0	0	0	0	0	0	0	no
EEC0171	0	0	33.7		0	33.7	0	33.7	51	1	1	1	64	158	25.6369	0					1	1	1	0	1	1	IA	1	0	6	0	0	0	0	0	0	0	0	no
EEC0172	0	0	33.9		0	33.9	0	33.9	61	1	4	3	68	169	23.8087	1					1	1	1	0	1	1	IA	1	0	6	0	0	0	0	0	0	0	0	no
EEC0173	0	0	35		0	35	0	35	54	1	4	1	68	162	25.9107	0					1	1	1	0	1	1	IA	3	0	25	0	0	0	0	0	0	0	0	yes
EEC0174	0	0	35.1		0	35.1	0	35.1	64	1	2	2	63	151	27.6304	0					1	1	1	0	1	1	IA	1	0	10	0	0	0	0	0	0	0	0	no
EEC0175	0	0	35.8		0	35.8	0	35.8	64	1	4	3	63	151	27.6304	1					1	1	1	0	1	1	IA	2	0	10	0	0	0	0	0	0	0	0	no
EEC0176	0	0	37.4		0	37.4	0	37.4	62	1	3	1	67	157	27.1816	1					0	1	1	0	1	1	IA	1	0	50	0	0	0	0	0	0	0	0	yes
EEC0177	0	0	38.4		0	38.4	0	38.4	65	1	4	3	69	170	23.8754	1					1	1	1	0	1	1	IA	1	0	2	0	0	0	0	0	0	0	0	yes
EEC0178	0	0	39.1		0	39.1	0	39.1	67	1	4	2	63	153	26.9127	1					0	1	1	0	1	1	IA	2	0	45	0	0	0	0	0	0	0	0	no
EEC0179	0	0	39.7		0	39.7	0	39.7	73	1	4	1	63	155	26.2227	0					1	1	1	0	1	1	IA	2	0	6	0	0	0	0	0	0	0	0	yes
EEC0180	0	0	46.2		0	46.2	0	46.2	53	1	1	1	68	158	27.2392	1					1	1	1	0	1	1	IA	2	0	35	0	0	0	0	0	0	0	0	yes
EEC0181	0	0	47.2		0	47.2	0	47.2	67	1	3	3	65	161	25.0762	1					1	1	1	0	1	1	IA	1	0	6	0	0	0	0	0	0	0	0	yes
EEC0182	0	0	47.5		0	47.5	0	47.5	61	1	3	3	66	164	24.539	1					1	1	1	0	1	1	IA	1	0	40	0	0	0	0	0	0	0	0	no
EEC0183	0	0	47.5		0	47.5	0	47.5	69	1	2	0	62	158	24.8358	0					1	1	1	0	1	1	IA	1	0	12	0	0	0	0	0	0	0	0	no
EEC0184	0	0	51.6		0	51.6	0	51.6	67	1	1	1	62	161	23.9188	1					0	1	1	0	1	1	IA	2	0	22	0	0	0	0	0	0	0	0	no
EEC0185	0	0	55.1		0	55.1	0	55.1	50	1	5	3	65	167	23.3067	1					1	1	1	0	1	1	IA	1	0	20	0	0	0	0	0	0	0	0	yes
EEC0186	0	0	55.1		0	55.1	0	55.1	44	1	1	1	62	162	23.6244	0					0	1	1	0	1	1	IA	2	0	50	0	0	0	0	0	0	0	0	yes
EEC0187	0	0	55.2		0	55.2	0	55.2	73	1	4	2	65	161	25.0762	1					1	1	1	0	1	1	IA	1	0	28	0	0	0	0	0	0	0	0	no
EEC0188	0	0	56		0	56	0	56	58	1	5	2	69	155	28.7201	0					1	1	1	0	1	1	IA	1	0	30	0	0	0	0	0	0	0	0	yes
EEC0189	0	0	56.9		0	56.9	0	56.9	62	1	4	1	61	157	24.7475	1					1	1	1	0	1	1	IA	1	0	15	0	0	0	0	0	0	0	0	no
EEC0190	0	0	58.6		0	58.6	0	58.6	53	1	4	0	67	160	26.1719	0					1	1	1	0	1	1	IA	1	0	6	0	0	0	0	0	0	0	0	no
EEC0191	0	0	58.7		0	58.7	0	58.7	56	1	1	0	66	160	25.7812	0					1	1	1	0	1	1	IA	1	0	20	0	0	0	0	0	0	0	0	no
EEC0192	0	0	60.2		0	60.2	0	60.2	70	1	3	1	62	151	27.1918	0					1	1	1	0	1	1	IA	1	0	4	0	0	0	0	0	0	0	0	no
EEC0193	0	0	60.4		0	60.4	0	60.4	60	1	3	2	62	160	24.2188	0					0	1	1	0	1	1	IA	2	0	15	0	0	0	0	0	0	0	0	no
EEC0194	0	0	60.5		0	60.5	0	60.5	55	1	2	1	63	152	27.268	1					0	1	1	0	1	1	IA	2	0	15	0	0	0	0	0	0	0	0	yes
EEC0195	0	0	60.6		0	60.6	0	60.6	51	1	1	0	60	162	22.8624	0					0	1	1	0	1	1	IA	1	0	50	0	0	0	0	0	0	0	0	no
EEC0196	0	0	62.1		0	62.1	0	62.1	62	1	6	1	63	164	23.4236	1					1	1	1	0	1	1	IA	1	0	25	0	0	0	0	0	0	0	0	no
EEC0197	0	0	63		0	63	0	63	52	1	1	1	61	160	23.8281	0					0	1	1	0	1	1	IA	2	0	30	0	0	0	0	0	0	0	0	yes
EEC0198	0	0	63.3		0	63.3	0	63.3	67	1	1	1	63	163	23.7118	1					0	1	1	0	1	1	IA	1	0	35	0	0	0	0	0	0	0	0	yes
EEC0199	0	0	63.7		0	63.7	0	63.7	60	1	4	1	63	166	22.8625	1					1	1	1	0	1	1	IA	2	0	28	0	0	0	0	0	0	0	0	no
EEC0200	0	0	63.8		0	63.8	0	63.8	59	1	0	0	65	160	25.3906	1					1	1	1	0	1	1	IA	1	0	10	0	0	0	0	0	0	0	0	no
EEC0201	0	0	63.8		0	63.8	0	63.8	49	1	3	0	63	162	24.0055	0					1	1	1	0	1	1	IA	2	0	30	0	0	0	0	0	0	0	0	no
EEC0202	0	0	63.9		0	63.9	0	63.9	67	1	3	1	58	160	22.6562	1					0	1	1	0	1	1	IA	1	0	12	0	0	0	0	0	0	0	0	no
EEC0203	0	0	64.3		0	64.3	0	64.3	61	1	1	1	63	163	23.7118	1					0	1	1	0	1	1	IA	2	0	25	0	0	0	0	0	0	0	0	yes
EEC0204	0	0	64.6		0	64.6	0	64.6	62	1	3	0	60	160	23.4375	1					1	1	1	0	1	1	IA	1	0	25	0	0	0	0	0	0	0	0	no
EEC0205	0	0	65.1		0	65.1	0	65.1	57	1	3	2	62	167	22.231	1					1	1	1	0	1	1	IA	1	0	10	0	0	0	0	0	0	0	0	no
EEC0206	0	0	65.1		0	65.1	0	65.1	55	1	1	1	57	164	21.1927	0					1	1	1	0	1	1	IA	1	0	2	0	0	0	0	0	0	0	0	no
EEC0207	0	0	65.6		0	65.6	0	65.6	56	1	1	1	60	158	24.0346	1					1	1	1	0	1	1	IA	1	0	40	0	0	0	0	0	0	0	0	no
EEC0208	0	0	66.6		0	66.6	0	66.6	54	1	2	1	60	155	24.974	1					1	1	1	0	1	1	IA	2	0	100	0	0	0	0	0	0	0	0	no
EEC0209	0	0	66.7		0	66.7	0	66.7	66	1	3	2	59	161	22.7615	1					0	1	1	0	1	1	IA	1	0	50	0	0	0	0	0	0	0	0	no
EEC0210	0	0	67.9		0	67.9	0	67.9	64	1	1	1	61	174	20.148	0					1	1	1	0	1	1	IA	3	0	20	0	0	0	0	0	0	0	0
EEC0211	0	0	68.4		0	68.4	0	68.4	50	1	4	1	62	159	24.5243	0					0	1	1	0	1	1	IA	1	0	15	0	0	0	0	0	0	0	0
EEC0212	0	0	70.2		0	70.2	0	70.2	51	1	2	1	61	155	25.3902	0					1	1	1	0	1	1	IA	1	0	25	0	0	0	0	0	0	0	0
EEC0213	0	0	71.1		0	71.1	0	71.1	57	1	2	0	64	157	25.9645	1					1	1	1	0	1	1	IA	1	0	30	0	0	0	0	0	0	0	0
EEC0214	0	0	71.2		0	71.2	0	71.2	75	1	4	2	58	160	22.6562	0					1	1	1	0	1	1	IA	3	0	5	0	0	0	0	0	0	0	0
EEC0215	0	0	72.5		0	72.5	0	72.5	53	1	6	1	61	158	24.4352	0					0	1	1	0	1	1	IA	1	0	15	0	0	0	0	0	0	0	0
EEC0216	0	0	75.3		0	75.3	0	75.3	64	1	2	1	63	153	26.9127	1					1	1	1	0	1	1	IA	1	0	10	0	0	0	0	0	0	0	0
EEC0217	0	0	75.4		0	75.4	0	75.4	76	1	1	0	64	162	24.3865	1					0	1	1	0	1	1	IA	2	0	35	0	0	0	0	0	0	0	0
EEC0218	0	0	76.4		0	76.4	0	76.4	56	1	1	0	56	164	20.8209	0					0	1	1	0	1	1	IA	1	0	25	0	0	0	0	0	0	0	0
EEC0219	0	0	76.9		0	76.9	0	76.9	54	1	4	2	64	166	23.2254	0					0	1	1	0	1	1	IA	1	0	35	0	0	0	0	0	0	0	0
EEC0220	0	0	77.2		0	77.2	0	77.2	63	1	1	1	58	164	21.5645	0					0	1	1	0	1	1	IA	1	0	20	0	0	0	0	0	0	0	0
EEC0221	0	0	79		0	79	0	79	51	1	2	1	64	155	26.6389	1					0	1	1	0	1	1	IA	1	0	40	0	0	0	0	0	0	0	0
EEC0222	0	0	80.6		0	80.6	0	80.6	58	1	0	0	61	161	23.533	1					0	1	1	0	1	1	IA	3	0	70	0	0	0	0	0	0	0	0
EEC0223	0	0	80.8		0	80.8	0	80.8	61	1	2	1	56	164	20.8209	1					1	1	1	0	1	1	IA	1	0	45	0	0	0	0	0	0	0	0
EEC0224	0	0	81.4		0	81.4	0	81.4	58	1	0	0	56	155	23.3091	0					0	1	1	0	1	1	IA	2	0	17	0	0	0	0	0	0	0	0
EEC0225	0	0	81.9		0	81.9	0	81.9	58	1	1	1	61	157	24.7475	0					0	1	1	0	1	1	IA	2	0	40	0	0	0	0	0	0	0	0
EEC0226	0	0	82.1		0	82.1	0	82.1	56	1	3	1	56	154	23.6128	0					0	1	1	0	1	1	IA	1	0	20	0	0	0	0	0	0	0	0
EEC0227	0	0	84.1		0	84.1	0	84.1	57	1	2	1	61	174	20.148	0					1	1	1	0	1	1	IA	2	0	45	0	0	0	0	0	0	0	0
EEC0228	0	0	84.2		0	84.2	0	84.2	66	1	0	0	58	160	22.6562	1					1	1	1	0	1	1	IA	1	0	27	0	0	0	0	0	0	0	0
EEC0229	0	0	84.5		0	84.5	0	84.5	54	1	2	1	59	157	23.9361	1					0	1	1	0	1	1	IA	2	0	12	0	0	0	0	1	0	1	0
EEC0230	0	0	85		0	85	0	85	52	1	3	5	60	154	25.2994	1					0	1	1	0	1	1	IA	2	0	20	0	0	0	0	0	0	0	0
EEC0231	0	0	86.4		0	86.4	0	86.4	61	1	1	1	62	164	23.0518	0					0	1	1	0	1	1	IA	1	0	28	0	0	0	0	0	0	0	0
EEC0232	0	0	88.2		0	88.2	0	88.2	57	1	4	1	55	156	22.6003	1					0	1	1	0	1	1	IA	1	0	12	0	0	0	0	0	0	0	0
EEC0233	0	0	89.6		0	89.6	0	89.6	65	1	0	0	62	160	24.2188	0					0	1	1	0	1	1	IA	1	0	22	0	0	0	0	0	0	0	0
EEC0234	0	0	89.6		0	89.6	0	89.6	54	1	4	1	57	154	24.0344	0					1	1	1	0	1	1	IA	3	0	18	0	0	0	0	1	0	1	0
EEC0235	0	0	91		0	91	0	91	52	1	3	1	60	155	24.974	1					1	1	1	0	1	1	IA	3	0	7	0	0	0	0	1	0	1	0
EEC0236	0	0	91.7		0	91.7	0	91.7	57	1	1	1	61	161	23.533	1					0	1	1	0	1	1	IA	1	0	25	0	0	0	0	0	0	0	0
EEC0237	0	0	92.9		0	92.9	0	92.9	56	1	2	2	58	157	23.5304	0					0	1	1	0	1	1	IA	2	0	35	0	0	0	0	0	0	0	0
EEC0238	0	0	94.9		0	94.9	0	94.9	51	1	2	2	56	172	18.9292	0					0	1	1	0	1	1	IA	1	0	12	0	0	0	0	0	0	0	0
EEC0239	0	0	95		0	95	0	95	73	1	4	1	61	151	26.7532	1					0	1	1	0	1	1	IA	2	0	7	0	0	0	0	0	0	0	0
EEC0240	0	0	95.6		0	95.6	0	95.6	71	1	2	2	53	161	20.4467	1					1	1	1	0	1	1	IA	1	0	30	0	0	0	0	0	0	0	0
EEC0241	0	0	95.8		0	95.8	0	95.8	70	1	2	1	60	145	28.5375	0					1	1	1	0	1	1	IA	1	0	3	0	0	0	0	0	0	0	0
EEC0242	0	0	96.2		0	96.2	0	96.2	56	1	5	1	61	169	21.3578	0					0	1	1	0	1	1	IA	2	0	40	0	0	0	0	0	0	0	0
EEC0243	0	0	96.3		0	96.3	0	96.3	56	1	3	0	55	150	24.4444	1					0	1	1	0	1	1	IA	1	0	15	0	0	0	0	0	0	0	0
EEC0244	0	0	99.4		0	99.4	0	99.4	56	1	5	3	58	168	20.5499	0					0	1	1	0	1	1	IA	1	0	35	0	0	0	0	0	0	0	0
EEC0245	0	0	99.6		0	99.6	0	99.6	64	1	4	4	56	156	23.0112	0					1	1	1	0	1	1	IA	2	0	25	0	0	0	0	0	0	0	0
EEC0246	0	0	100.7		0	100.7	0	100.7	49	1	3	1	59	160	23.0469	1					0	1	1	0	1	1	IA	1	0	15	0	0	0	0	0	0	0	0
EEC0247	0	0	101.1		0	101.1	0	101.1	65	1	3	1	52	163	19.5717	1					1	1	1	0	1	1	IA	2	0	18	0	0	0	0	0	0	0	0
EEC0248	0	0	103		0	103	0	103	60	1	2	1	59	159	23.3377	1					0	1	1	0	1	1	IA	2	0	30	0	0	0	0	0	0	0	0
EEC0249	0	0	103.2		0	103.2	0	103.2	74	1	1	1	54	156	22.1893	1					1	1	1	0	1	1	IA	2	0	40	0	0	0	0	0	0	0	0
EEC0250	0	0	103.2		0	103.2	0	103.2	54	1	2	1	55	155	22.8928	0					0	1	1	0	1	1	IA	1	0	2	0	0	0	0	0	0	0	0
EEC0251	0	0	104.8		0	104.8	0	104.8	59	1	5	5	58	164	21.5645	0					1	1	1	0	1	1	IA	1	0	75	0	0	0	0	0	0	0	0
EEC0252	0	0	105.3		0	105.3	0	105.3	75	1	3	1	54	154	22.7694	1					1	1	1	0	1	1	IA	1	0	30	0	0	0	0	0	0	0	0
EEC0253	0	0	105.3		0	105.3	0	105.3	63	1	1	1	56	159	22.151	1					1	1	1	0	1	1	IA	1	0	15	0	0	0	0	0	0	0	0
EEC0254	0	0	32		0	32	0	32	50	0	5	1	59	168	20.9042	0					0	2	1	0	1	1	IA	2	0	45	1	0	1	0	1	0	1	0
EEC0255	0	0	60		0	60	0	60	32	0	5	1	55	161	21.2183	0					0	2	1	0	1	1	IA	1	0	22	1	0	1	1	1	1	0	0
EEC0256	0	0	80.3		0	80.3	0	80.3	49	0	2	2	56	166	20.3223	0					0	2	1	0	1	1	IA	1	0	15	1	1	0	0	0	0	0	0
EEC0257	0	0	105.3		0	105.3	0	105.3	49	0	3	2	51	160	19.9219	0					1	2	1	0	1	1	IA	1	0	8	1	0	1	1	0	0	0	0
EEC0258	0	0	12.8		0	35.1	0	35.1	43	0	3	2	51	162	19.433	1					1	2	1	0	1	1	IA	3	0	35	0	0	0	0	1	1	1	0
EEC0259	0	0	23.2		0	23.2	0	23.2	56	0	2	1	58	158	23.2335	1					1	2	1	0	1	1	IA	1	0	35	0	0	0	0	0	0	0	0
EEC0260	0	0	23.4		0	23.4	0	23.4	42	0	4	1	52	162	19.8141	0					1	2	1	0	1	1	IA	1	0	10	0	0	0	0	0	0	0	0
EEC0261	0	0	24.7		0	24.7	0	24.7	35	0	4	2	58	155	24.1415	1					1	2	1	0	1	1	IA	2	0	6	0	0	0	0	0	0	0	0
EEC0262	0	0	27.1		0	27.1	0	27.1	47	0	2	1	59	158	23.634	0					1	2	1	0	1	1	IA	2	0	15	0	0	0	0	0	0	0	0
EEC0263	0	0	29.2		0	29.2	0	29.2	33	0	1	1	54	156	22.1893	1					0	2	1	1	1	1	IA	1	0	20	0	0	0	0	0	0	0	0
EEC0264	0	0	31.3		0	31.3	0	31.3	31	0	1	1	57	164	21.1927	0					1	2	1	1	1	1	IA	1	0	30	0	0	0	0	0	0	0	0
EEC0265	0	0	32.5		0	32.5	0	32.5	48	0	2	2	50	159	19.7777	0					0	2	1	0	1	1	IA	1	0	80	0	0	0	0	0	0	0	0
EEC0266	0	0	35.7		0	35.7	0	35.7	49	0	2	1	55	158	22.0317	1					0	2	1	0	1	1	IA	2	0	10	0	0	0	0	0	0	0	0
EEC0267	0	0	36.7		0	36.7	0	36.7	48	0	3	2	52	168	18.424	0					0	2	1	0	1	1	IA	1	0	6	0	0	0	0	0	0	0	0
EEC0268	0	0	37.7		0	37.7	0	37.7	49	0	5	2	56	148	25.5661	0					0	2	1	0	1	1	IA	1	0	6	0	0	0	0	0	0	0	0
EEC0269	0	0	37.9		0	37.9	0	37.9	40	0	2	1	55	170	19.0311	0					1	2	1	0	1	1	IA	1	0	30	0	0	0	0	0	0	0	0
EEC0270	0	0	40.9		0	40.9	0	40.9	50	0	5	2	55	157	22.3133	1					0	2	1	0	1	1	IA	1	0	17	0	0	0	0	0	0	0	0
EEC0271	0	0	52		0	52	0	52	52	0	2	1	49	164	18.2183	1					1	2	1	0	1	1	IA	2	0	6	0	0	0	0	0	0	0	0
EEC0272	0	0	57.3		0	57.3	0	57.3	39	0	2	2	48	153	20.5049	0					1	2	1	0	1	1	IA	2	0	80	0	0	0	0	1	1	0	0
EEC0273	0	0	57.4		0	57.4	0	57.4	37	0	3	3	50	159	19.7777	0					1	2	1	0	1	1	IA	1	0	6	0	0	0	0	0	0	0	0
EEC0274	0	0	57.5		0	57.5	0	57.5	42	0	3	1	48	158	19.2277	0					1	2	1	0	1	1	IA	1	0	20	0	0	0	0	0	0	0	0
EEC0275	0	0	63		0	63	0	63	48	0	0	0	56	151	24.5603	0					0	2	1	0	1	1	IA	2	0	50	0	0	0	0	0	0	0	0
EEC0276	0	0	63		0	63	0	63	40	0	4	1	52	149	23.4224	0					0	2	1	0	1	1	IA	1	0	30	0	0	0	0	0	0	0	0
EEC0277	0	0	78.7		0	78.7	0	78.7	44	0	1	1	55	151	24.1217	0					1	2	1	0	1	1	IA	1	0	65	0	0	0	0	0	0	0	0
EEC0278	0	0	80.8		0	80.8	0	80.8	44	0	2	2	55	155	22.8928	0					0	2	1	0	1	1	IA	1	0	6	0	0	0	0	0	0	0	0
EEC0279	0	0	83		0	83	0	83	32	0	1	1	54	166	19.5965	0					1	2	1	0	1	1	IA	1	0	25	0	0	0	0	0	0	0	0
EEC0280	0	0	23.2		0	23.2	0	23.2	47	0	1	0	49	156	20.1348	0					0	2	1	0	1	1	IA	1	0	25	0	0	0	0	0	0	0	0
EEC0281	0	0	23.5		0	23.5	0	23.5	45	0	1	1	54	157	21.9076	0					1	2	1	0	1	1	IA	3	0	30	0	0	0	0	0	0	0	0
EEC0282	0	0	23.8		0	23.8	0	23.8	45	0	4	2	54	152	23.3726	0					1	2	1	0	1	1	IA	1	0	10	0	0	0	0	0	0	0	0
EEC0283	0	0	23.9		0	23.9	0	23.9	52	0	3	2	48	167	17.2111	1					1	2	1	0	1	1	IA	1	0	30	0	0	0	0	0	0	0	0
EEC0284	0	0	24.1		0	24.1	0	24.1	49	0	3	1	48	174	15.8541	0					0	2	1	0	1	1	IA	1	0	32	0	0	0	0	0	0	0	0
EEC0285	0	0	25.4		0	25.4	0	25.4	50	0	2	1	53	168	18.7783	0					0	2	1	0	1	1	IA	1	0	10	0	0	0	0	0	0	0	0
EEC0286	0	0	26.7		0	26.7	0	26.7	36	0	1	1	54	162	20.5761	1					1	2	1	0	1	1	IA	1	0	2	0	0	0	0	0	0	0	0
EEC0287	0	0	27.8		0	27.8	0	27.8	49	0	1	1	54	155	22.4766	0					1	2	1	0	1	1	IA	1	0	23	0	0	0	0	0	0	0	0
EEC0288	0	0	28		0	28	0	28	52	0	4	1	45	152	19.4771	1					0	2	1	0	1	1	IA	1	0	30	0	0	0	0	0	0	0	0
EEC0289	0	0	28.6		0	28.6	0	28.6	47	0	1	1	49	155	20.3954	0					1	2	1	0	1	1	IA	2	0	15	0	0	0	0	0	0	0	0
EEC0290	0	0	29.2		0	29.2	0	29.2	41	0	2	1	44	160	17.1875	0					1	2	1	0	1	1	IA	1	0	20	0	0	0	0	0	0	0	0
EEC0291	0	0	29.7		0	29.7	0	29.7	42	0	2	2	46	160	17.9688	1					0	2	1	0	1	1	IA	2	0	6	0	0	0	0	0	0	0	0
EEC0292	0	0	29.9		0	29.9	0	29.9	51	0	3	2	47	160	18.3594	0					0	2	1	0	1	1	IA	1	0	20	0	0	0	0	0	0	0	0
EEC0293	0	0	30		0	30	0	30	51	0	4	3	49	163	18.4425	1					1	2	1	0	1	1	IA	1	0	40	0	0	0	0	0	0	0	0
EEC0294	0	0	30.9		0	30.9	0	30.9	53	0	2	1	118	166	42.8219	0					1	2	1	0	1	1	IA	2	0	15	0	0	0	0	0	0	0	0
EEC0295	0	0	31.2		0	31.2	0	31.2	46	0	5	3	95	170	32.872	0					1	2	1	0	1	1	IA	1	0	2	0	0	0	0	0	0	0	0
EEC0296	0	0	31.3		0	31.3	0	31.3	42	0	1	0	97	170	33.564	0					0	2	1	0	1	1	IA	1	0	30	0	0	0	0	0	0	0	0
EEC0297	0	0	31.9		0	31.9	0	31.9	45	0	2	2	94	158	37.6542	0					1	2	1	0	1	1	IA	1	0	20	0	0	0	0	0	0	0	0
EEC0298	0	0	32		0	32	0	32	47	0	2	2	96	176	30.9917	0					1	2	1	0	1	1	IA	1	0	30	0	0	0	0	0	0	0	0
EEC0299	0	0	32		0	32	0	32	43	0	2	2	91	158	36.4525	0					0	2	1	0	1	1	IA	2	0	40	0	0	0	0	0	0	0	0
EEC0300	0	0	32.3		0	32.3	0	32.3	49	0	2	1	96	172	32.45	0					1	2	1	0	1	1	IA	2	0	2	0	0	0	0	0	0	0	0
EEC0301	0	0	32.3		0	32.3	0	32.3	38	0	1	1	89	164	33.0904	0					0	2	1	1	1	1	IA	1	0	40	0	0	0	0	0	0	0	0
EEC0302	0	0	32.4		0	32.4	0	32.4	35	0	3	2	94	165	34.5271	0					1	2	1	0	1	1	IA	1	0	50	0	0	0	0	0	0	0	0
EEC0303	0	0	32.5		0	32.5	0	32.5	42	0	1	1	92	166	33.3866	0					1	2	1	0	1	1	IA	1	0	2	0	0	0	0	0	0	0	0
EEC0304	0	0	32.5		0	32.5	0	32.5	34	0	3	1	87	160	33.9844	0					1	2	1	1	1	1	IA	1	0	10	0	0	0	0	0	0	0	0
EEC0305	0	0	32.7		0	32.7	0	32.7	44	0	3	1	89	168	31.5334	0					1	2	1	0	1	1	IA	1	0	40	0	0	0	0	0	0	0	1
EEC0306	0	0	32.7		0	32.7	0	32.7	37	0	3	2	90	164	33.4622	0					1	2	1	0	1	1	IA	2	0	30	0	0	0	0	0	0	0	0
EEC0307	0	0	35.9		0	35.9	0	35.9	43	0	1	1	86	166	31.2092	1					0	2	1	0	1	1	IA	1	0	55	0	0	0	0	0	0	0	0
EEC0308	0	0	36		0	36	0	36	40	0	2	2	91	165	33.4252	1					1	2	1	0	1	1	IA	2	0	35	0	0	0	0	0	0	0	0
EEC0309	0	0	36.9		0	36.9	0	36.9	46	0	4	2	89	166	32.2979	0					0	2	1	0	1	1	IA	1	0	35	0	0	0	0	0	0	0	0
EEC0310	0	0	37.1		0	37.1	0	37.1	43	0	1	1	85	160	33.2031	1					0	2	1	0	1	1	IA	2	0	6	0	0	0	0	0	0	0	0
EEC0311	0	0	37.3		0	37.3	0	37.3	39	0	3	1	85	167	30.478	0					0	2	1	0	1	1	IA	2	0	40	0	0	0	0	0	0	0	0
EEC0312	0	0	37.8		0	37.8	0	37.8	47	0	0	0	88	162	33.5315	0					0	2	1	0	1	1	IA	2	0	20	0	0	0	0	0	0	0	1
EEC0313	0	0	37.8		0	37.8	0	37.8	38	0	3	1	86	153	36.738	0					0	2	1	0	1	1	IA	1	0	2	0	0	0	0	0	0	0	0
EEC0314	0	0	39.2		0	39.2	0	39.2	43	0	2	0	84	147	38.8727	0					1	2	1	0	1	1	IA	1	0	4	0	0	0	0	0	0	0	0
EEC0315	0	0	39.3		0	39.3	0	39.3	46	0	2	1	86	160	33.5938	0					1	2	1	0	1	1	IA	1	0	6	0	0	0	0	0	0	0	0
EEC0316	0	0	39.3		0	39.3	0	39.3	34	0	1	1	81	157	32.8614	1					1	2	1	0	1	1	IA	2	0	35	0	0	0	0	0	0	0	0
EEC0317	0	0	39.8		0	39.8	0	39.8	46	0	0	0	76	163	28.6048	0					1	2	1	0	1	1	IA	1	0	30	0	0	0	0	0	0	0	0
EEC0318	0	0	40.3		0	40.3	0	40.3	42	0	3	1	82	159	32.4354	1					1	2	1	0	1	1	IA	1	0	26	0	0	0	0	0	0	0	0
EEC0319	0	0	40.4		0	40.4	0	40.4	47	0	1	1	78	162	29.7211	0					0	2	1	0	1	1	IA	1	0	20	0	0	0	0	0	0	0	0
EEC0320	0	0	40.9		0	40.9	0	40.9	48	0	5	5	82	154	34.5758	0					0	2	1	0	1	1	IA	1	0	40	0	0	0	0	0	0	0	0
EEC0321	0	0	41.8		0	41.8	0	41.8	39	0	1	1	81	156	33.284	0					1	2	1	0	1	1	IA	1	0	30	0	0	0	0	0	0	0	0
EEC0322	0	0	41.8		0	41.8	0	41.8	47	0	0	0	82	164	30.4878	0					1	2	1	0	1	1	IA	1	0	15	0	0	0	0	0	0	0	0
EEC0323	0	0	42.5		0	42.5	0	42.5	42	0	2	1	84	149	37.8361	1					0	2	1	0	1	1	IA	2	0	35	0	0	0	0	0	0	0	0
EEC0324	0	0	43		0	43	0	43	50	0	1	0	79	163	29.7339	0					0	2	1	0	1	1	IA	2	0	25	0	0	0	0	0	0	0	0
EEC0325	0	0	43.2		0	43.2	0	43.2	44	0	2	1	79	172	26.7036	0					1	2	1	0	1	1	IA	1	0	6	0	0	0	0	0	0	0	0
EEC0326	0	0	43.5		0	43.5	0	43.5	37	0	2	1	78	167	27.968	0					1	2	1	0	1	1	IA	1	0	2	0	0	0	0	0	0	0	0
EEC0327	0	0	43.9		0	43.9	0	43.9	42	0	1	1	83	166	30.1205	0					1	2	1	0	1	1	IA	1	0	50	0	0	0	0	0	0	0	0
EEC0328	0	0	44.1		0	44.1	0	44.1	50	0	2	1	83	161	32.0204	0					0	2	1	0	1	1	IA	1	0	21	0	0	0	0	0	0	0	0
EEC0329	0	0	44.3		0	44.3	0	44.3	42	0	0	0	81	153	34.6021	0					0	2	1	0	1	1	IA	1	0	25	0	0	0	0	0	0	0	1
EEC0330	0	0	45.1		0	45.1	0	45.1	33	0	2	1	79	159	31.2488	1					0	2	1	0	1	1	IA	1	0	23	0	0	0	0	0	0	0	0
EEC0331	0	0	45.3		0	45.3	0	45.3	43	0	2	1	77	153	32.8933	1					0	2	1	0	1	1	IA	1	0	65	0	0	0	0	0	0	0	0
EEC0332	0	0	45.3		0	45.3	0	45.3	56	0	2	1	74	166	26.8544	0					0	2	1	0	1	1	IA	1	0	6	0	0	0	0	0	0	0	0
EEC0333	0	0	46.1		0	46.1	0	46.1	50	0	5	1	75	161	28.9341	1					1	2	1	0	1	1	IA	1	0	2	0	0	0	0	0	0	0	0
EEC0334	0	0	46.3		0	46.3	0	46.3	33	0	1	0	76	157	30.8329	1					1	2	1	0	1	1	IA	2	0	15	0	0	0	0	0	0	0	0
EEC0335	0	0	46.5		0	46.5	0	46.5	47	0	1	1	79	164	29.3724	0					0	2	1	0	1	1	IA	1	0	35	0	0	0	0	0	0	0	0
EEC0336	0	0	47.4		0	47.4	0	47.4	44	0	2	1	81	157	32.8614	1					0	2	1	0	1	1	IA	1	0	30	0	0	0	0	0	0	0	0
EEC0337	0	0	47.4		0	47.4	0	47.4	37	0	3	1	74	169	25.9095	0					0	2	1	0	1	1	IA	2	0	40	0	0	0	0	0	0	0	0
EEC0338	0	0	47.8		0	47.8	0	47.8	43	0	4	2	73	160	28.5156	0					1	2	1	0	1	1	IA	2	0	25	0	0	0	0	0	0	0	0
EEC0339	0	0	48.2		0	48.2	0	48.2	54	0	2	2	74	170	25.6055	0					0	2	1	0	1	1	IA	1	0	2	0	0	0	0	0	0	0	0
EEC0340	0	0	48.2		0	48.2	0	48.2	36	0	6	1	77	164	28.6288	0					1	2	1	0	1	1	IA	1	0	30	0	0	0	0	1	1	0	0
EEC0341	0	0	48.6		0	48.6	0	48.6	49	0	2	1	76	157	30.8329	1					1	2	1	0	1	1	IA	1	0	35	0	0	0	0	0	0	0	0
EEC0342	0	0	49		0	49	0	49	43	0	4	1	74	157	30.0215	1					0	2	1	0	1	1	IA	1	0	32	0	0	0	0	0	0	0	0
EEC0343	0	0	49.1		0	49.1	0	49.1	51	0	1	1	78	161	30.0914	1					0	2	1	0	1	1	IA	1	0	15	0	0	0	0	0	0	0	0
EEC0344	0	0	49.2		0	49.2	0	49.2	39	0	3	1	79	155	32.8824	0					1	2	1	0	1	1	IA	2	0	45	0	0	0	0	0	0	0	0
EEC0345	0	0	49.3		0	49.3	0	49.3	49	0	2	1	78	158	31.245	0					1	2	1	0	1	1	IA	2	0	35	0	0	0	0	0	0	0	0
EEC0346	0	0	49.3		0	49.3	0	49.3	45	0	2	1	78	164	29.0006	1					0	2	1	0	1	1	IA	1	0	6	0	0	0	0	0	0	0	0
EEC0347	0	0	49.6		0	49.6	0	49.6	38	0	2	1	79	159	31.2488	0					1	2	1	1	1	1	IA	1	0	20	0	0	0	0	0	0	0	0
EEC0348	0	0	49.6		0	49.6	0	49.6	53	0	3	3	71	161	27.3909	0					0	2	1	0	1	1	IA	1	0	6	0	0	0	0	0	0	0	0
EEC0349	0	0	50		0	50	0	50	38	0	3	2	71	158	28.441	0					0	2	1	0	1	1	IA	1	0	60	0	0	0	0	0	0	0	0
EEC0350	0	0	50.4		0	50.4	0	50.4	46	0	2	1	79	160	30.8594	0					0	2	1	0	1	1	IA	1	0	4	0	0	0	0	0	0	0	0
EEC0351	0	0	50.7		0	50.7	0	50.7	48	0	2	1	79	165	29.0174	0					0	2	1	0	1	1	IA	2	0	30	0	0	0	0	0	0	0	0
EEC0352	0	0	50.7		0	50.7	0	50.7	49	0	3	0	72	158	28.8415	0					1	2	1	0	1	1	IA	1	0	35	0	0	0	0	0	0	0	0
EEC0353	0	0	51.8		0	51.8	0	51.8	43	0	1	1	76	170	26.2976	0					0	2	1	0	1	1	IA	1	0	46	0	0	0	0	0	0	0	0
EEC0354	0	0	52.3		0	52.3	0	52.3	46	0	0	0	77	159	30.4577	0					1	2	1	0	1	1	IA	2	0	5	0	0	0	0	1	0	1	0
EEC0355	0	0	52.9		0	52.9	0	52.9	49	0	2	1	77	166	27.9431	0					0	2	1	0	1	1	IA	1	0	2	0	0	0	0	0	0	0	0
EEC0356	0	0	53		0	53	0	53	51	0	4	1	74	158	29.6427	0					0	2	1	0	1	1	IA	1	0	2	0	0	0	0	0	0	0	0
EEC0357	0	0	53.7		0	53.7	0	53.7	45	0	4	1	79	162	30.1021	0					1	2	1	0	1	1	IA	1	0	30	0	0	0	0	0	0	0	0
EEC0358	0	0	54.2		0	54.2	0	54.2	50	0	4	1	72	167	25.8166	1					0	2	1	0	1	1	IA	2	0	40	0	0	0	0	1	0	1	0
EEC0359	0	0	55.4		0	55.4	0	55.4	43	0	1	1	74	171	25.3069	0					0	2	1	0	1	1	IA	1	0	15	0	0	0	0	0	0	0	0
EEC0360	0	0	56.1		0	56.1	0	56.1	46	0	3	1	75	165	27.5482	0					0	2	1	0	1	1	IA	1	0	6	0	0	0	0	0	0	0	0
EEC0361	0	0	56.2		0	56.2	0	56.2	38	0	2	1	77	159	30.4577	0					0	2	1	1	1	1	IA	1	0	25	0	0	0	0	0	0	0	0
EEC0362	0	0	57.4		0	57.4	0	57.4	40	0	5	2	73	165	26.8136	0					0	2	1	0	1	1	IA	1	0	30	0	0	0	0	0	0	0	0
EEC0363	0	0	57.5		0	57.5	0	57.5	46	0	6	2	78	157	31.6443	0					1	2	1	0	1	1	IA	1	0	40	0	0	0	0	0	0	0	0
EEC0364	0	0	57.7		0	57.7	0	57.7	43	0	3	1	70	162	26.6728	0					0	2	1	0	1	1	IA	2	0	30	0	0	0	0	0	0	0	0
EEC0365	0	0	58.6		0	58.6	0	58.6	51	0	3	2	77	159	30.4577	1					0	2	1	0	1	1	IA	1	0	6	0	0	0	0	0	0	0	0
EEC0366	0	0	58.8		0	58.8	0	58.8	48	0	1	1	76	168	26.9274	0					1	2	1	0	1	1	IA	1	0	40	0	0	0	0	0	0	0	0
EEC0367	0	0	58.9		0	58.9	0	58.9	45	0	3	2	74	152	32.0291	1					1	2	1	0	1	1	IA	2	0	25	0	0	0	0	0	0	0	0
EEC0368	0	0	59		0	59	0	59	47	0	2	1	76	155	31.6337	0					1	2	1	0	1	1	IA	2	0	6	0	0	0	0	0	0	0	0
EEC0369	0	0	59		0	59	0	59	44	0	3	1	74	165	27.1809	0					1	2	1	0	1	1	IA	1	0	35	0	0	0	0	0	0	0	0
EEC0370	0	0	59.3		0	59.3	0	59.3	40	0	2	2	71	151	31.139	0					0	2	1	0	1	1	IA	1	0	4	0	0	0	0	1	1	0	0
EEC0371	0	0	59.4		0	59.4	0	59.4	31	0	3	0	70	166	25.4028	0					1	2	1	0	1	1	IA	1	0	21	0	0	0	0	0	0	0	0
EEC0372	0	0	59.7		0	59.7	0	59.7	48	0	2	1	71	157	28.8044	1					1	2	1	0	1	1	IA	1	0	40	0	0	0	0	0	0	0	0
EEC0373	0	0	60		0	60	0	60	44	0	1	1	75	164	27.8852	0					0	2	1	0	1	1	IA	1	0	6	0	0	0	0	0	0	0	0
EEC0374	0	0	60.1		0	60.1	0	60.1	47	0	3	2	76	154	32.0459	0					1	2	1	0	1	1	IA	1	0	25	0	0	0	0	0	0	0	0
EEC0375	0	0	60.1		0	60.1	0	60.1	49	0	2	1	75	164	27.8852	0					0	2	1	0	1	1	IA	2	0	5	0	0	0	0	0	0	0	0
EEC0376	0	0	61.2		0	61.2	0	61.2	46	0	2	1	69	167	24.7409	0					1	2	1	0	1	1	IA	2	0	22	0	0	0	0	0	0	0	0
EEC0377	0	0	61.2		0	61.2	0	61.2	44	0	1	1	76	154	32.0459	0					1	2	1	0	1	1	IA	1	0	5	0	0	0	0	0	0	0	0
EEC0378	0	0	61.9		0	61.9	0	61.9	50	0	1	1	71	152	30.7306	0					1	2	1	0	1	1	IA	1	0	15	0	0	0	0	0	0	0	0
EEC0379	0	0	61.9		0	61.9	0	61.9	35	0	4	1	72	164	26.7698	0					0	2	1	0	1	1	IA	1	0	50	0	0	0	0	0	0	0	0
EEC0380	0	0	62.1		0	62.1	0	62.1	42	0	5	1	75	165	27.5482	0					0	2	1	0	1	1	IA	1	0	25	0	0	0	0	0	0	0	0
EEC0381	0	0	62.2		0	62.2	0	62.2	50	0	3	3	75	165	27.5482	0					1	2	1	0	1	1	IA	1	0	30	0	0	0	0	0	0	0	0
EEC0382	0	0	62.9		0	62.9	0	62.9	46	0	1	1	75	164	27.8852	0					0	2	1	0	1	1	IA	1	0	7	0	0	0	0	0	0	0	0
EEC0383	0	0	63.1		0	63.1	0	63.1	44	0	2	1	75	165	27.5482	0					0	2	1	0	1	1	IA	1	0	20	0	0	0	0	0	0	0	0
EEC0384	0	0	63.2		0	63.2	0	63.2	34	0	2	1	72	165	26.4463	0					1	2	1	0	1	1	IA	1	0	35	0	0	0	0	0	0	0	0
EEC0385	0	0	63.7		0	63.7	0	63.7	43	0	2	2	68	156	27.9421	0					1	2	1	0	1	1	IA	2	0	30	0	0	0	0	1	1	0	0
EEC0386	0	0	63.7		0	63.7	0	63.7	41	0	2	2	67	157	27.1816	0					0	2	1	0	1	1	IA	1	0	43	0	0	0	0	0	0	0	0
EEC0387	0	0	64		0	64	0	64	45	0	3	1	72	158	28.8415	1					0	2	1	0	1	1	IA	2	0	38	0	0	0	0	0	0	0	0
EEC0388	0	0	64.2		0	64.2	0	64.2	41	0	5	4	70	163	26.3465	0					1	2	1	1	1	1	IA	1	0	3	0	0	0	0	0	0	0	0
EEC0389	0	0	64.3		0	64.3	0	64.3	46	0	2	2	67	165	24.6097	0					0	2	1	0	1	1	IA	1	0	8	0	0	0	0	0	0	0	0
EEC0390	0	0	64.5		0	64.5	0	64.5	48	0	1	1	74	156	30.4076	0					1	2	1	0	1	1	IA	1	0	20	0	0	0	0	0	0	0	0
EEC0391	0	0	64.5		0	64.5	0	64.5	45	0	2	2	73	169	25.5593	0					1	2	1	0	1	1	IA	1	0	30	0	0	0	0	0	0	0	0
EEC0392	0	0	64.6		0	64.6	0	64.6	45	0	3	1	69	166	25.0399	0					0	2	1	0	1	1	IA	1	0	12	0	0	0	0	0	0	0	0
EEC0393	0	0	65.2		0	65.2	0	65.2	45	0	3	3	69	156	28.3531	1					0	2	1	0	1	1	IA	1	0	20	0	0	0	0	0	0	0	0
EEC0394	0	0	65.2		0	65.2	0	65.2	43	0	3	1	74	161	28.5483	1					0	2	1	0	1	1	IA	1	0	6	0	0	0	0	0	0	0	0
EEC0395	0	0	65.4		0	65.4	0	65.4	44	0	2	1	67	155	27.8876	0					1	2	1	1	1	1	IA	1	0	30	0	0	0	0	0	0	0	0
EEC0396	0	0	65.5		0	65.5	0	65.5	35	0	7	4	72	165	26.4463	0					0	2	1	0	1	1	IA	1	0	45	0	0	0	0	0	0	0	0
EEC0397	0	0	65.6		0	65.6	0	65.6	41	0	3	1	69	171	23.597	1					1	2	1	0	1	1	IA	1	0	20	0	0	0	0	0	0	0	0
EEC0398	0	0	65.8		0	65.8	0	65.8	49	0	2	1	73	154	30.7809	0					0	2	1	0	1	1	IA	1	0	50	0	0	0	0	0	0	0	0
EEC0399	0	0	65.9		0	65.9	0	65.9	38	0	2	1	72	169	25.2092	0					0	2	1	0	1	1	IA	1	0	20	0	0	0	0	0	0	0	0
EEC0400	0	0	66.1		0	66.1	0	66.1	39	0	4	4	69	171	23.597	0					1	2	1	0	1	1	IA	1	0	6	0	0	0	0	0	0	0	0
EEC0401	0	0	66.1		0	66.1	0	66.1	40	0	3	1	74	161	28.5483	0					1	2	1	0	1	1	IA	1	0	50	0	0	0	0	0	0	0	0
EEC0402	0	0	67.5		0	67.5	0	67.5	48	0	3	3	74	164	27.5134	1					0	2	1	0	1	1	IA	1	0	20	0	0	0	0	0	0	0	0
EEC0403	0	0	67.6		0	67.6	0	67.6	44	0	5	1	66	160	25.7812	1					1	2	1	0	1	1	IA	3	0	36	0	0	0	0	1	0	1	0
EEC0404	0	0	68.9		0	68.9	0	68.9	38	0	4	2	73	155	30.385	0					1	2	1	0	1	1	IA	2	0	95	0	0	0	0	0	0	0	0
EEC0405	0	0	69.1		0	69.1	0	69.1	34	0	4	3	68	157	27.5873	0					0	2	1	0	1	1	IA	3	0	2	0	0	0	0	0	0	0	0
EEC0406	0	0	69.4		0	69.4	0	69.4	49	0	1	1	68	156	27.9421	0					0	2	1	0	1	1	IA	2	0	12	0	0	0	0	0	0	0	0
EEC0407	0	0	70.2		0	70.2	0	70.2	45	0	5	3	68	171	23.255	0					0	2	1	0	1	1	IA	1	0	15	0	0	0	0	0	0	0	0
EEC0408	0	0	71		0	71	0	71	38	0	2	2	68	162	25.9107	0					1	2	1	0	1	1	IA	1	0	35	0	0	0	0	0	0	0	0
EEC0409	0	0	71.7		0	71.7	0	71.7	53	0	2	1	66	157	26.7759	1					0	2	1	0	1	1	IA	1	0	6	0	0	0	0	0	0	0	0
EEC0410	0	0	74.9		0	74.9	0	74.9	50	0	1	1	68	162	25.9107	0					0	2	1	0	1	1	IA	1	0	40	0	0	0	0	0	0	0	0
EEC0411	0	0	75		0	75	0	75	47	0	3	3	70	158	28.0404	1					0	2	1	0	1	1	IA	2	0	35	0	0	0	0	0	0	0	0
EEC0412	0	0	76.1		0	76.1	0	76.1	42	0	1	3	72	170	24.9135	0					1	2	1	0	1	1	IA	1	0	5	0	0	0	0	0	0	0	0
EEC0413	0	0	77.8		0	77.8	0	77.8	43	0	1	0	70	159	27.6888	0					1	2	1	0	1	1	IA	1	0	6	0	0	0	0	0	0	0	0
EEC0414	0	0	79.8		0	79.8	0	79.8	37	0	1	1	68	167	24.3824	1					1	2	1	0	1	1	IA	1	0	30	0	0	0	0	0	0	0	0
EEC0415	0	0	82		0	82	0	82	37	0	6	3	68	158	27.2392	0					0	2	1	0	1	1	IA	1	0	28	0	0	0	0	0	0	0	0
EEC0416	0	0	82.7		0	82.7	0	82.7	50	0	3	1	66	157	26.7759	0					1	2	1	0	1	1	IA	1	0	15	0	0	0	0	0	0	0	0
EEC0417	0	0	85.7		0	85.7	0	85.7	32	0	5	2	72	167	25.8166	0					1	2	1	0	1	1	IA	1	0	75	0	0	0	0	0	0	0	0
EEC0418	0	0	86.1		0	86.1	0	86.1	45	0	3	2	68	161	26.2336	0					1	2	1	0	1	1	IA	1	0	20	0	0	0	0	0	0	0	0
EEC0419	0	0	87.4		0	87.4	0	87.4	34	0	3	1	68	164	25.2826	0					1	2	1	0	1	1	IA	1	0	3	0	0	0	0	0	0	0	0
EEC0420	0	0	88.5		0	88.5	0	88.5	39	0	3	0	65	158	26.0375	0					1	2	1	0	1	1	IA	1	0	46	0	0	0	0	0	0	0	0
EEC0421	0	0	88.9		0	88.9	0	88.9	42	0	0	0	70	161	27.0051	0					1	2	1	0	1	1	IA	1	0	6	0	0	0	0	0	0	0	0
EEC0422	0	0	92.2		0	92.2	0	92.2	43	0	2	1	66	158	26.4381	0					0	2	1	0	1	1	IA	1	0	35	0	0	0	0	0	0	0	0
EEC0423	0	0	94.1		0	94.1	0	94.1	41	0	5	2	69	161	26.6193	0					0	2	1	0	1	1	IA	1	0	25	0	0	0	0	0	0	0	0
EEC0424	0	0	95.2		0	95.2	0	95.2	42	0	3	1	66	160	25.7812	1					1	2	1	0	1	1	IA	1	0	80	0	0	0	0	0	0	0	0
EEC0425	0	0	95.7		0	95.7	0	95.7	25	0	1	0	66	151	28.9461	0					0	2	1	1	1	1	IA	1	0	12	0	0	0	0	0	0	0	0
EEC0426	0	0	97.6		0	97.6	0	97.6	53	0	6	1	71	155	29.5525	0					0	2	1	0	1	1	IA	1	0	20	0	0	0	0	0	0	0	0
EEC0427	0	0	99.3		0	99.3	0	99.3	54	0	2	1	71	158	28.441	0					1	2	1	0	1	1	IA	2	0	30	0	0	0	0	0	0	0	0
EEC0428	0	0	101.9		0	101.9	0	101.9	48	0	1	1	70	165	25.7117	0					0	2	1	0	1	1	IA	1	0	25	0	0	0	0	0	0	0	0
EEC0429	0	0	83.2		0	83.2	0	83.2	61	1	4	1	66	163	24.841	0					0	2	1	0	1	1	IA	1	0	21	0	0	0	0	0	0	0	0
EEC0430	0	0	34.7		0	34.7	0	34.7	51	1	0	0	65	157	26.3702	1					0	2	1	0	1	1	IA	1	0	33	1	0	1	1	0	0	0	1
EEC0431	0	0	57.7		0	57.7	0	57.7	68	1	3	0	64	155	26.6389	1					0	2	1	0	1	1	IA	2	0	40	1	0	1	1	0	0	0	0
EEC0432	0	0	82.6		0	82.6	0	82.6	59	1	3	1	70	161	27.0051	0					0	2	1	0	1	1	IA	1	0	10	1	0	1	1	0	0	0	0
EEC0433	0	0	83.8		0	83.8	0	83.8	56	1	1	1	70	156	28.764	0					0	2	1	0	1	1	IA	3	0	35	1	1	0	0	1	0	1	0
EEC0434	0	0	105.4		0	105.4	0	105.4	57	1	3	0	63	153	26.9127	0					0	2	1	0	1	1	IA	1	0	25	1	1	0	0	0	0	0	0
EEC0435	0	0	57.7		0	57.7	0	57.7	59	1	4	2	65	173	21.7181	0					1	2	1	0	1	1	IA	2	0	24	1	1	0	0	0	0	0	0
EEC0436	0	0	24.7		0	24.7	0	24.7	52	1	2	1	67	158	26.8386	1					0	2	1	0	1	1	IA	3	0	20	0	0	0	0	1	1	1	0
EEC0437	0	0	25.3		0	25.3	0	25.3	56	1	1	1	66	156	27.1203	0					1	2	1	0	1	1	IA	2	0	22	0	0	0	0	0	0	0	0
EEC0438	0	0	26		0	26	0	26	53	1	1	1	65	152	28.1337	0					0	2	1	0	1	1	IA	1	0	45	0	0	0	0	0	0	0	0
EEC0439	0	0	26		0	26	0	26	68	1	2	2	65	166	23.5883	1					0	2	1	0	1	1	IA	2	0	15	0	0	0	0	0	0	0	0
EEC0440	0	0	26.1		0	26.1	0	26.1	62	1	2	1	63	155	26.2227	0					0	2	1	0	1	1	IA	1	0	30	0	0	0	0	0	0	0	0
EEC0441	0	0	26.9		0	26.9	0	26.9	59	1	2	1	65	162	24.7676	0					1	2	1	0	1	1	IA	1	0	2	0	0	0	0	1	1	0	0
EEC0442	0	0	28.2		0	28.2	0	28.2	54	1	3	1	66	157	26.7759	0					0	2	1	0	1	1	IA	1	0	25	0	0	0	0	0	0	0	0
EEC0443	0	0	29.2		0	29.2	0	29.2	71	1	1	0	64	159	25.3155	0					1	2	1	0	1	1	IA	2	0	6	0	0	0	0	0	0	0	0
EEC0444	0	0	30.4		0	30.4	0	30.4	54	1	2	2	63	167	22.5896	0					1	2	1	0	1	1	IA	1	0	85	0	0	0	0	0	0	0	0
EEC0445	0	0	31.1		0	31.1	0	31.1	66	1	6	1	69	157	27.993	1					0	2	1	0	1	1	IA	3	0	27	0	0	0	0	0	0	0	1
EEC0446	0	0	32.3		0	32.3	0	32.3	62	1	1	1	66	160	25.7812	1					0	2	1	0	1	1	IA	2	0	6	0	0	0	0	0	0	0	0
EEC0447	0	0	33		0	33	0	33	70	1	3	0	64	157	25.9645	1					0	2	1	0	1	1	IA	1	0	38	0	0	0	0	0	0	0	0
EEC0448	0	0	35.3		0	35.3	0	35.3	61	1	0	0	69	157	27.993	0					1	2	1	0	1	1	IA	1	0	11	0	0	0	0	0	0	0	0
EEC0449	0	0	37.2		0	37.2	0	37.2	53	1	3	2	62	159	24.5243	0					0	2	1	0	1	1	IA	1	0	30	0	0	0	0	0	0	0	0
EEC0450	0	0	40.1		0	40.1	0	40.1	49	1	2	1	65	158	26.0375	0					1	2	1	0	1	1	IA	2	0	20	0	0	0	0	0	0	0	0
EEC0451	0	0	47.8		0	47.8	0	47.8	51	1	1	1	68	158	27.2392	0					1	2	1	0	1	1	IA	1	0	40	0	0	0	0	0	0	0	0
EEC0452	0	0	57.9		0	57.9	0	57.9	53	1	1	0	60	151	26.3146	0					0	2	1	0	1	1	IA	1	0	30	0	0	0	0	1	1	0	0
EEC0453	0	0	58		0	58	0	58	61	1	1	1	63	168	22.3214	0					0	2	1	0	1	1	IA	1	0	30	0	0	0	0	0	0	0	0
EEC0454	0	0	64		0	64	0	64	59	1	0	0	60	166	21.7738	0					1	2	1	0	1	1	IA	2	0	60	0	0	0	0	0	0	0	0
EEC0455	0	0	65.5		0	65.5	0	65.5	74	1	1	1	60	164	22.3081	0					1	2	1	0	1	1	IA	2	0	2	0	0	0	0	0	0	0	0
EEC0456	0	0	70		0	70	0	70	54	1	3	1	60	166	21.7738	1					0	2	1	0	1	1	IA	2	0	20	0	0	0	0	0	0	0	0
EEC0457	0	0	75.7		0	75.7	0	75.7	64	1	3	1	65	167	23.3067	0					0	2	1	0	1	1	IA	1	0	40	0	0	0	0	0	0	0	0
EEC0458	0	0	79.7		0	79.7	0	79.7	54	1	0	0	60	158	24.0346	0					0	2	1	0	1	1	IA	2	0	6	0	0	0	0	0	0	0	1
EEC0459	0	0	94.1		0	94.1	0	94.1	53	1	1	1	58	156	23.833	1					0	2	1	0	1	1	IA	2	0	30	0	0	0	0	0	0	0	0
EEC0460	0	0	23.2		0	23.2	0	23.2	54	1	5	5	61	159	24.1288	0					0	2	1	0	1	1	IA	1	0	25	0	0	0	0	0	0	0	0
EEC0461	0	0	23.4		0	23.4	0	23.4	54	1	3	1	61	161	23.533	0					0	2	1	0	1	1	IA	1	0	30	0	0	0	0	0	0	0	0
EEC0462	0	0	23.4		0	23.4	0	23.4	64	1	2	1	58	160	22.6562	0					0	2	1	0	1	1	IA	1	0	20	0	0	0	0	0	0	0	0
EEC0463	0	0	23.4		0	23.4	0	23.4	61	1	0	0	60	168	21.2585	0					1	2	1	0	1	1	IA	2	0	5	0	0	0	0	0	0	0	0
EEC0464	0	0	23.6		0	23.6	0	23.6	52	1	2	1	62	162	23.6244	0					1	2	1	0	1	1	IA	1	0	6	0	0	0	0	0	0	0	0
EEC0465	0	0	23.8		0	23.8	0	23.8	53	1	3	1	57	154	24.0344	0					1	2	1	0	1	1	IA	1	0	2	0	0	0	0	0	0	0	0
EEC0466	0	0	24.1		0	24.1	0	24.1	50	1	2	1	63	163	23.7118	1					0	2	1	0	1	1	IA	1	0	35	0	0	0	0	1	0	1	0
EEC0467	0	0	24.6		0	24.6	0	24.6	60	1	3	2	57	157	23.1247	1					0	2	1	0	1	1	IA	2	0	10	0	0	0	0	1	0	1	0
EEC0468	0	0	25		0	25	0	25	59	1	2	2	60	172	20.2812	0					0	2	1	0	1	1	IA	1	0	40	0	0	0	0	0	0	0	0
EEC0469	0	0	25		0	25	0	25	55	1	2	1	60	163	22.5827	1					1	2	1	0	1	1	IA	1	0	5	0	0	0	0	0	0	0	0
EEC0470	0	0	25.1		0	25.1	0	25.1	55	1	3	2	60	161	23.1473	1					1	2	1	0	1	1	IA	2	0	18	0	0	0	0	0	0	0	0
EEC0471	0	0	25.5		0	25.5	0	25.5	63	1	1	1	61	160	23.8281	0					0	2	1	0	1	1	IA	1	0	45	0	0	0	0	0	0	0	0
EEC0472	0	0	25.7		0	25.7	0	25.7	55	1	5	1	57	153	24.3496	1					0	2	1	0	1	1	IA	2	0	15	0	0	0	0	0	0	0	0
EEC0473	0	0	26.2		0	26.2	0	26.2	68	1	1	0	62	159	24.5243	1					0	2	1	0	1	1	IA	1	0	16	0	0	0	0	0	0	0	0
EEC0474	0	0	26.2		0	26.2	0	26.2	68	1	4	3	56	157	22.719	1					0	2	1	0	1	1	IA	1	0	15	0	0	0	0	0	0	0	0
EEC0475	0	0	26.4		0	26.4	0	26.4	60	1	5	4	59	152	25.5367	1					0	2	1	0	1	1	IA	2	0	30	0	0	0	0	0	0	0	0
EEC0476	0	0	26.8		0	26.8	0	26.8	55	1	3	1	61	167	21.8724	0					0	2	1	0	1	1	IA	2	0	80	0	0	0	0	0	0	0	0
EEC0477	0	0	27		0	27	0	27	66	1	2	1	56	163	21.0772	0					0	2	1	0	1	1	IA	2	0	15	0	0	0	0	0	0	0	0
EEC0478	0	0	27.1		0	27.1	0	27.1	55	1	2	1	60	164	22.3081	0					1	2	1	0	1	1	IA	1	0	10	0	0	0	0	0	0	0	0
EEC0479	0	0	27.4		0	27.4	0	27.4	47	1	1	1	56	158	22.4323	0					1	2	1	0	1	1	IA	1	0	6	0	0	0	0	0	0	0	0
EEC0480	0	0	27.4		0	27.4	0	27.4	51	1	4	1	60	160	23.4375	0					1	2	1	0	1	1	IA	2	0	50	0	0	0	0	1	0	1	0
EEC0481	0	0	27.6		0	27.6	0	27.6	54	1	5	5	63	170	21.7993	0					0	2	1	0	1	1	IA	1	0	30	0	0	0	0	0	0	0	0
EEC0482	0	0	27.8		0	27.8	0	27.8	59	1	2	1	62	157	25.1532	1					1	2	1	0	1	1	IA	3	0	3	0	0	0	0	0	0	0	0
EEC0483	0	0	27.9		0	27.9	0	27.9	53	1	1	1	59	156	24.2439	1					0	2	1	0	1	1	IA	2	0	30	0	0	0	0	0	0	0	0
EEC0484	0	0	28		0	28	0	28	62	1	5	1	59	146	27.6787	1					1	2	1	0	1	1	IA	1	0	5	0	0	0	0	0	0	0	0
EEC0485	0	0	28.5		0	28.5	0	28.5	46	1	4	1	58	171	19.8352	0					1	2	1	0	1	1	IA	1	0	13	0	0	0	0	0	0	0	0
EEC0486	0	0	28.7		0	28.7	0	28.7	75	1	2	2	55	166	19.9594	1					0	2	1	0	1	1	IA	1	0	20	0	0	0	0	0	0	0	0
EEC0487	0	0	28.8		0	28.8	0	28.8	59	1	5	2	63	155	26.2227	0					0	2	1	0	1	1	IA	2	0	10	0	0	0	0	0	0	0	0
EEC0488	0	0	28.9		0	28.9	0	28.9	59	1	2	2	60	155	24.974	1					0	2	1	0	1	1	IA	1	0	6	0	0	0	0	0	0	0	0
EEC0489	0	0	29		0	29	0	29	57	1	2	1	59	164	21.9363	0					1	2	1	0	1	1	IA	2	0	10	0	0	0	0	0	0	0	0
EEC0490	0	0	29.4		0	29.4	0	29.4	51	1	3	1	58	165	21.3039	0					0	2	1	0	1	1	IA	1	0	2	0	0	0	0	0	0	0	0
EEC0491	0	0	30		0	30	0	30	53	1	5	2	56	155	23.3091	0					0	2	1	0	1	1	IA	1	0	6	0	0	0	0	0	0	0	0
EEC0492	0	0	30.2		0	30.2	0	30.2	51	1	1	1	56	148	25.5661	1					0	2	1	0	1	1	IA	2	0	10	0	0	0	0	0	0	0	0
EEC0493	0	0	30.7		0	30.7	0	30.7	57	1	2	1	62	157	25.1532	1					1	2	1	0	1	1	IA	2	0	20	0	0	0	0	0	0	0	0
EEC0494	0	0	31.3		0	31.3	0	31.3	62	1	1	1	59	161	22.7615	0					1	2	1	0	1	1	IA	1	0	6	0	0	0	0	0	0	0	0
EEC0495	0	0	31.6		0	31.6	0	31.6	62	1	4	2	54	155	22.4766	0					1	2	1	0	1	1	IA	2	0	35	0	0	0	0	0	0	0	0
EEC0496	0	0	31.7		0	31.7	0	31.7	62	1	2	1	57	177	18.194	0					0	2	1	0	1	1	IA	1	0	6	0	0	0	0	0	0	0	0
EEC0497	0	0	31.8		0	31.8	0	31.8	59	1	3	2	58	153	24.7768	1					1	2	1	0	1	1	IA	1	0	15	0	0	0	0	0	0	0	0
EEC0498	0	0	32.1		0	32.1	0	32.1	60	1	6	2	55	163	20.7008	0					0	2	1	0	1	1	IA	3	0	20	0	0	0	0	0	0	0	0
EEC0499	0	0	32.1		0	32.1	0	32.1	58	1	3	1	61	147	28.229	0					1	2	1	0	1	1	IA	2	0	42	0	0	0	0	0	0	0	0
EEC0500	0	0	32.1		0	32.1	0	32.1	55	1	4	2	53	167	19.0039	0					1	2	1	0	1	1	IA	1	0	15	0	0	0	0	0	0	0	0
EEC0501	0	0	32.4		0	32.4	0	32.4	57	1	2	1	61	152	26.4024	1					0	2	1	0	1	1	IA	1	0	25	0	0	0	0	0	0	0	0
EEC0502	0	0	32.5		0	32.5	0	32.5	62	1	2	2	54	171	18.4672	0					1	2	1	0	1	1	IA	2	0	25	0	0	0	0	0	0	0	0
EEC0503	0	0	32.7		0	32.7	0	32.7	63	1	4	3	55	157	22.3133	1					1	2	1	0	1	1	IA	1	0	20	0	0	0	0	0	0	0	0
EEC0504	0	0	32.7		0	32.7	0	32.7	56	1	1	1	57	164	21.1927	0					0	2	1	0	1	1	IA	2	0	6	0	0	0	0	0	0	0	0
EEC0505	0	0	33.1		0	33.1	0	33.1	55	1	0	0	58	171	19.8352	1					0	2	1	0	1	1	IA	1	0	26	0	0	0	0	0	0	0	0
EEC0506	0	0	33.2		0	33.2	0	33.2	66	1	3	1	60	160	23.4375	1					0	2	1	0	1	1	IA	1	0	30	0	0	0	0	0	0	0	0
EEC0507	0	0	33.4		0	33.4	0	33.4	58	1	2	1	56	157	22.719	1					1	2	1	0	1	1	IA	2	0	22	0	0	0	0	0	0	0	0
EEC0508	0	0	33.9		0	33.9	0	33.9	58	1	2	2	54	151	23.6832	1					1	2	1	0	1	1	IA	2	0	4	0	0	0	0	0	0	0	0
EEC0509	0	0	34.6		0	34.6	0	34.6	53	1	3	1	55	158	22.0317	0					0	2	1	0	1	1	IA	1	0	40	0	0	0	0	0	0	0	0
EEC0510	0	0	34.8		0	34.8	0	34.8	52	1	0	0	51	163	19.1953	0					1	2	1	0	1	1	IA	1	0	30	0	0	0	0	0	0	0	1
EEC0511	0	0	34.8		0	34.8	0	34.8	73	1	1	1	52	164	19.3337	1					0	2	1	0	1	1	IA	2	0	25	0	0	0	0	0	0	0	0
EEC0512	0	0	35.3		0	35.3	0	35.3	61	1	2	2	54	167	19.3625	1					0	2	1	0	1	1	IA	1	0	35	0	0	0	0	0	0	0	0
EEC0513	0	0	35.8		0	35.8	0	35.8	59	1	5	2	56	157	22.719	1					0	2	1	0	1	1	IA	1	0	25	0	0	0	0	0	0	0	0
EEC0514	0	0	35.8		0	35.8	0	35.8	58	1	1	1	56	163	21.0772	0					0	2	1	0	1	1	IA	1	0	6	0	0	0	0	0	0	0	0
EEC0515	0	0	35.9		0	35.9	0	35.9	59	1	2	1	54	154	22.7694	0					1	2	1	0	1	1	IA	2	0	30	0	0	0	0	0	0	0	0
EEC0516	0	0	36		0	36	0	36	52	1	1	1	53	155	22.0604	0					0	2	1	0	1	1	IA	1	0	12	0	0	0	0	0	0	0	0
EEC0517	0	0	36.1		0	36.1	0	36.1	69	1	1	1	57	159	22.5466	0					1	2	1	0	1	1	IA	2	0	6	0	0	0	0	0	0	0	0
EEC0518	0	0	36.5		0	36.5	0	36.5	61	1	2	1	59	155	24.5578	0					1	2	1	0	1	1	IA	2	0	20	0	0	0	0	0	0	0	0
EEC0519	0	0	36.6		0	36.6	0	36.6	69	1	1	1	52	160	20.3125	0					0	2	1	0	1	1	IA	2	0	10	0	0	0	0	0	0	0	0
EEC0520	0	0	36.9		0	36.9	0	36.9	50	1	1	1	56	163	21.0772	0					1	2	1	0	1	1	IA	2	0	40	0	0	0	0	0	0	0	0
EEC0521	0	0	37.1		0	37.1	0	37.1	70	1	2	2	51	160	19.9219	0					0	2	1	0	1	1	IA	2	0	20	0	0	0	0	0	0	0	0
EEC0522	0	0	37.1		0	37.1	0	37.1	58	1	4	2	50	166	18.1449	1					1	2	1	0	1	1	IA	1	0	60	0	0	0	0	0	0	0	0
EEC0523	0	0	37.2		0	37.2	0	37.2	55	1	3	3	55	159	21.7555	1					0	2	1	0	1	1	IA	1	0	15	0	0	0	0	0	0	0	0
EEC0524	0	0	37.6		0	37.6	0	37.6	55	1	2	1	49	165	17.9982	1					1	2	1	0	1	1	IA	1	0	2	0	0	0	0	0	0	0	0
EEC0525	0	0	37.7		0	37.7	0	37.7	52	1	5	3	53	166	19.2336	0					1	2	1	0	1	1	IA	1	0	6	0	0	0	0	0	0	0	0
EEC0526	0	0	37.7		0	37.7	0	37.7	51	1	2	0	51	151	22.3674	1					1	2	1	0	1	1	IA	1	0	20	0	0	0	0	0	0	0	0
EEC0527	0	0	37.9		0	37.9	0	37.9	62	1	2	2	56	168	19.8413	0					0	2	1	0	1	1	IA	2	0	28	0	0	0	0	0	0	0	0
EEC0528	0	0	38.5		0	38.5	0	38.5	59	1	3	2	55	154	23.1911	1					0	2	1	0	1	1	IA	1	0	70	0	0	0	0	0	0	0	0
EEC0529	0	0	38.6		0	38.6	0	38.6	59	1	3	2	51	169	17.8565	1					0	2	1	0	1	1	IA	1	0	15	0	0	0	0	0	0	0	0
EEC0530	0	0	38.7		0	38.7	0	38.7	53	1	1	1	52	149	23.4224	1					1	2	1	0	1	1	IA	1	0	6	0	0	0	0	0	0	0	0
EEC0531	0	0	39.2		0	39.2	0	39.2	54	1	2	1	48	160	18.75	1					0	2	1	0	1	1	IA	1	0	5	0	0	0	0	0	0	0	0
EEC0532	0	0	39.3		0	39.3	0	39.3	59	1	3	2	50	166	18.1449	0					0	2	1	0	1	1	IA	1	0	17	0	0	0	0	0	0	0	0
EEC0533	0	0	40.8		0	40.8	0	40.8	55	1	1	1	55	149	24.7737	1					0	2	1	0	1	1	IA	2	0	15	0	0	0	0	0	0	0	0
EEC0534	0	0	40.9		0	40.9	0	40.9	58	1	1	1	52	156	21.3675	1					1	2	1	0	1	1	IA	2	0	25	0	0	0	0	1	0	1	0
EEC0535	0	0	41.1		0	41.1	0	41.1	53	1	3	1	54	157	21.9076	0					1	2	1	0	1	1	IA	1	0	75	0	0	0	0	0	0	0	0
EEC0536	0	0	41.3		0	41.3	0	41.3	60	1	2	2	49	156	20.1348	1					0	2	1	0	1	1	IA	2	0	30	0	0	0	0	0	0	0	0
EEC0537	0	0	41.7		0	41.7	0	41.7	54	1	1	1	46	178	14.5184	1					1	2	1	0	1	1	IA	2	0	25	0	0	0	0	0	0	0	0
EEC0538	0	0	42		0	42	0	42	52	1	2	2	50	154	21.0828	0					1	2	1	0	1	1	IA	1	0	30	0	0	0	0	0	0	0	0
EEC0539	0	0	42.1		0	42.1	0	42.1	62	1	2	2	51	159	20.1733	0					1	2	1	0	1	1	IA	1	0	12	0	0	0	0	0	0	0	0
EEC0540	0	0	42.8		0	42.8	0	42.8	49	1	2	1	47	150	20.8889	0					1	2	1	0	1	1	IA	3	0	10	0	0	0	0	1	0	1	0
EEC0541	0	0	43.2		0	43.2	0	43.2	51	1	1	1	52	166	18.8707	0					1	2	1	0	1	1	IA	3	0	15	0	0	0	0	0	0	0	0
EEC0542	0	0	43.7		0	43.7	0	43.7	58	1	0	0	51	170	17.6471	1					1	2	1	0	1	1	IA	1	0	17	0	0	0	0	0	0	0	0
EEC0543	0	0	43.7		0	43.7	0	43.7	56	1	2	1	46	172	15.5489	0					0	2	1	0	1	1	IA	1	0	6	0	0	0	0	0	0	0	0
EEC0544	0	0	43.9		0	43.9	0	43.9	51	1	1	0	52	162	19.8141	0					1	2	1	0	1	1	IA	2	0	18	0	0	0	0	0	0	0	1
EEC0545	0	0	44.2		0	44.2	0	44.2	53	1	3	1	51	162	19.433	1					0	2	1	0	1	1	IA	1	0	5	0	0	0	0	0	0	0	0
EEC0546	0	0	44.3		0	44.3	0	44.3	55	1	2	1	53	147	24.5268	1					0	2	1	0	1	1	IA	1	0	22	0	0	0	0	0	0	0	0
EEC0547	0	0	44.6		0	44.6	0	44.6	52	1	2	0	48	155	19.9792	0					0	2	1	0	1	1	IA	1	0	25	0	0	0	0	0	0	0	0
EEC0548	0	0	44.6		0	44.6	0	44.6	57	1	2	1	47	164	17.4747	1					0	2	1	0	1	1	IA	3	0	20	0	0	0	0	0	0	0	0
EEC0549	0	0	45.5		0	45.5	0	45.5	58	1	1	1	50	155	20.8117	1					0	2	1	0	1	1	IA	1	0	20	0	0	0	0	0	0	0	0
EEC0550	0	0	45.6		0	45.6	0	45.6	49	1	7	5	46	149	20.7198	0					0	2	1	0	1	1	IA	3	0	20	0	0	0	0	0	0	0	0
EEC0551	0	0	45.6		0	45.6	0	45.6	52	1	1	1	47	160	18.3594	0					1	2	1	0	1	1	IA	1	0	6	0	0	0	0	0	0	0	0
EEC0552	0	0	45.8		0	45.8	0	45.8	53	1	1	0	110	156	45.2005	0					0	2	1	0	1	1	IA	2	0	40	0	0	0	0	0	0	0	0
EEC0553	0	0	46		0	46	0	46	66	1	1	1	103	176	33.2515	1					0	2	1	0	1	1	IA	1	0	23	0	0	0	0	0	0	0	0
EEC0554	0	0	46.4		0	46.4	0	46.4	62	1	2	0	98	171	33.5146	1					1	2	1	0	1	1	IA	2	0	18	0	0	0	0	0	0	0	0
EEC0555	0	0	46.8		0	46.8	0	46.8	47	1	1	1	90	156	36.9822	1					1	2	1	0	1	1	IA	1	0	25	0	0	0	0	0	0	0	0
EEC0556	0	0	47.1		0	47.1	0	47.1	64	1	2	1	89	167	31.9122	0					0	2	1	0	1	1	IA	2	0	10	0	0	0	0	0	0	0	0
EEC0557	0	0	47.4		0	47.4	0	47.4	57	1	2	1	90	163	33.8741	1					1	2	1	0	1	1	IA	1	0	10	0	0	0	0	0	0	0	0
EEC0558	0	0	47.5		0	47.5	0	47.5	60	1	3	1	93	167	33.3465	1					0	2	1	0	1	1	IA	1	0	2	0	0	0	0	0	0	0	0
EEC0559	0	0	48.4		0	48.4	0	48.4	51	1	0	0	93	158	37.2536	1					0	2	1	0	1	1	IA	2	0	6	0	0	0	0	0	0	0	0
EEC0560	0	0	48.8		0	48.8	0	48.8	60	1	2	1	91	169	31.8616	1					0	2	1	0	1	1	IA	1	0	38	0	0	0	0	0	0	0	0
EEC0561	0	0	48.9		0	48.9	0	48.9	52	1	3	1	90	161	34.7209	0					1	2	1	0	1	1	IA	1	0	15	0	0	0	0	0	0	0	0
EEC0562	0	0	49.3		0	49.3	0	49.3	66	1	1	1	88	161	33.9493	1					0	2	1	0	1	1	IA	2	0	25	0	0	0	0	0	0	0	0
EEC0563	0	0	49.3		0	49.3	0	49.3	65	1	4	1	93	163	35.0032	1					0	2	1	0	1	1	IA	1	0	20	0	0	0	0	0	0	0	1
EEC0564	0	0	49.4		0	49.4	0	49.4	42	1	2	0	88	160	34.375	1					1	2	1	0	1	1	IA	2	0	6	0	0	0	0	0	0	0	0
EEC0565	0	0	49.8		0	49.8	0	49.8	57	1	1	1	88	168	31.1791	1					1	2	1	0	1	1	IA	2	0	35	0	0	0	0	0	0	0	0
EEC0566	0	0	50.2		0	50.2	0	50.2	63	1	2	1	91	172	30.7599	1					0	2	1	0	1	1	IA	2	0	8	0	0	0	0	0	0	0	0
EEC0567	0	0	50.5		0	50.5	0	50.5	45	1	1	1	83	168	29.4076	0					0	2	1	0	1	1	IA	2	0	20	0	0	0	0	0	0	0	0
EEC0568	0	0	50.5		0	50.5	0	50.5	51	1	4	2	86	170	29.7578	1					1	2	1	0	1	1	IA	1	0	25	0	0	0	0	0	0	0	0
EEC0569	0	0	50.7		0	50.7	0	50.7	60	1	4	2	87	176	28.0863	0					1	2	1	0	1	1	IA	2	0	15	0	0	0	0	0	0	0	0
EEC0570	0	0	51.1		0	51.1	0	51.1	52	1	4	1	86	163	32.3685	0					1	2	1	0	1	1	IA	1	0	3	0	0	0	0	0	0	0	0
EEC0571	0	0	51.1		0	51.1	0	51.1	51	1	3	1	81	153	34.6021	1					0	2	1	0	1	1	IA	2	0	20	0	0	0	0	0	0	0	0
EEC0572	0	0	51.4		0	51.4	0	51.4	59	1	4	1	87	156	35.7495	1					0	2	1	0	1	1	IA	1	0	30	0	0	0	0	0	0	0	0
EEC0573	0	0	51.9		0	51.9	0	51.9	64	1	2	1	81	159	32.0399	1					0	2	1	0	1	1	IA	2	0	70	0	0	0	0	0	0	0	0
EEC0574	0	0	52.1		0	52.1	0	52.1	55	1	1	1	81	159	32.0399	1					1	2	1	0	1	1	IA	1	0	25	0	0	0	0	0	0	0	0
EEC0575	0	0	52.2		0	52.2	0	52.2	61	1	1	1	77	170	26.6436	0					0	2	1	0	1	1	IA	1	0	15	0	0	0	0	0	0	0	0
EEC0576	0	0	52.3		0	52.3	0	52.3	53	1	1	1	80	154	33.7325	1					1	2	1	0	1	1	IA	1	0	8	0	0	0	0	0	0	0	0
EEC0577	0	0	52.3		0	52.3	0	52.3	57	1	2	1	78	159	30.8532	1					0	2	1	0	1	1	IA	2	0	6	0	0	0	0	0	0	0	0
EEC0578	0	0	52.5		0	52.5	0	52.5	66	1	3	3	84	152	36.3573	1					0	2	1	0	1	1	IA	1	0	3	0	0	0	0	0	0	0	0
EEC0579	0	0	53.3		0	53.3	0	53.3	59	1	2	2	79	164	29.3724	0					0	2	1	0	1	1	IA	1	0	17	0	0	0	0	0	0	0	0
EEC0580	0	0	53.3		0	53.3	0	53.3	61	1	3	1	84	154	35.4191	1					0	2	1	0	1	1	IA	1	0	15	0	0	0	0	0	0	0	0
EEC0581	0	0	53.7		0	53.7	0	53.7	51	1	1	1	76	150	33.7778	0					1	2	1	0	1	1	IA	1	0	20	0	0	0	0	0	0	0	0
EEC0582	0	0	53.8		0	53.8	0	53.8	59	1	3	0	83	155	34.5473	1					0	2	1	0	1	1	IA	2	0	30	0	0	0	0	0	0	0	0
EEC0583	0	0	53.9		0	53.9	0	53.9	75	1	2	1	83	164	30.8596	1					0	2	1	0	1	1	IA	1	0	12	0	0	0	0	0	0	0	0
EEC0584	0	0	54		0	54	0	54	60	1	1	0	76	168	26.9274	1					1	2	1	0	1	1	IA	1	0	45	0	0	0	0	0	0	0	0
EEC0585	0	0	54.6		0	54.6	0	54.6	51	1	1	1	84	166	30.4834	0					0	2	1	0	1	1	IA	1	0	25	0	0	0	0	0	0	0	0
EEC0586	0	0	54.8		0	54.8	0	54.8	64	1	2	1	80	159	31.6443	0					0	2	1	0	1	1	IA	1	0	16	0	0	0	0	0	0	0	0
EEC0587	0	0	54.9		0	54.9	0	54.9	48	1	3	1	77	161	29.7056	1					1	2	1	0	1	1	IA	1	0	45	0	0	0	0	0	0	0	0
EEC0588	0	0	54.9		0	54.9	0	54.9	55	1	4	1	75	166	27.2173	0					0	2	1	0	1	1	IA	2	0	6	0	0	0	0	0	0	0	0
EEC0589	0	0	55.1		0	55.1	0	55.1	75	1	3	1	82	161	31.6346	1					0	2	1	0	1	1	IA	1	0	45	0	0	0	0	0	0	0	0
EEC0590	0	0	55.3		0	55.3	0	55.3	57	1	1	1	75	177	23.9395	0					0	2	1	0	1	1	IA	1	0	50	0	0	0	0	0	0	0	0
EEC0591	0	0	55.9		0	55.9	0	55.9	61	1	2	1	80	163	30.1103	0					1	2	1	0	1	1	IA	1	0	35	0	0	0	0	0	0	0	0
EEC0592	0	0	56.3		0	56.3	0	56.3	59	1	3	2	81	155	33.7149	0					1	2	1	0	1	1	IA	1	0	30	0	0	0	0	0	0	0	0
EEC0593	0	0	56.5		0	56.5	0	56.5	56	1	5	2	82	164	30.4878	0					1	2	1	0	1	1	IA	2	0	20	0	0	0	0	0	0	0	0
EEC0594	0	0	56.7		0	56.7	0	56.7	52	1	2	1	77	161	29.7056	1					1	2	1	0	1	1	IA	1	0	20	0	0	0	0	0	0	0	0
EEC0595	0	0	56.8		0	56.8	0	56.8	62	1	3	2	80	159	31.6443	0					1	2	1	0	1	1	IA	2	0	25	0	0	0	0	0	0	0	0
EEC0596	0	0	57.1		0	57.1	0	57.1	68	1	2	1	72	156	29.5858	0					0	2	1	0	1	1	IA	2	0	20	0	0	0	0	0	0	0	0
EEC0597	0	0	57.2		0	57.2	0	57.2	64	1	2	2	74	164	27.5134	1					1	2	1	0	1	1	IA	1	0	20	0	0	0	0	0	0	0	0
EEC0598	0	0	57.4		0	57.4	0	57.4	61	1	2	1	75	162	28.578	0					0	2	1	0	1	1	IA	1	0	3	0	0	0	0	0	0	0	0
EEC0599	0	0	57.7		0	57.7	0	57.7	56	1	3	1	74	165	27.1809	1					0	2	1	0	1	1	IA	2	0	60	0	0	0	0	1	0	1	0
EEC0600	0	0	57.9		0	57.9	0	57.9	56	1	2	2	73	165	26.8136	0					0	2	1	0	1	1	IA	2	0	10	0	0	0	0	0	0	0	0
EEC0601	0	0	57.9		0	57.9	0	57.9	50	1	3	0	74	158	29.6427	0					0	2	1	0	1	1	IA	2	0	35	0	0	0	0	0	0	0	0
EEC0602	0	0	58		0	58	0	58	59	1	2	1	74	159	29.271	1					0	2	1	0	1	1	IA	1	0	40	0	0	0	0	0	0	0	0
EEC0603	0	0	58.2		0	58.2	0	58.2	58	1	1	1	75	162	28.578	0					0	2	1	0	1	1	IA	2	0	40	0	0	0	0	0	0	0	0
EEC0604	0	0	58.4		0	58.4	0	58.4	62	1	2	2	74	154	31.2026	1					0	2	1	0	1	1	IA	1	0	30	0	0	0	0	0	0	0	0
EEC0605	0	0	58.7		0	58.7	0	58.7	57	1	1	1	77	167	27.6095	1					1	2	1	0	1	1	IA	2	0	40	0	0	0	0	0	0	0	0
EEC0606	0	0	58.8		0	58.8	0	58.8	52	1	1	1	77	163	28.9811	1					1	2	1	0	1	1	IA	1	0	3	0	0	0	0	0	0	0	0
EEC0607	0	0	59		0	59	0	59	62	1	2	1	77	162	29.34	1					1	2	1	0	1	1	IA	1	0	6	0	0	0	0	0	0	0	0
EEC0608	0	0	59.5		0	59.5	0	59.5	61	1	1	1	73	163	27.4756	0					0	2	1	0	1	1	IA	1	0	22	0	0	0	0	0	0	0	1
EEC0609	0	0	59.8		0	59.8	0	59.8	67	1	5	1	78	161	30.0914	0					1	2	1	0	1	1	IA	1	0	6	0	0	0	0	0	0	0	0
EEC0610	0	0	60.1		0	60.1	0	60.1	66	1	6	1	77	159	30.4577	1					0	2	1	0	1	1	IA	1	0	35	0	0	0	0	0	0	0	0
EEC0611	0	0	60.2		0	60.2	0	60.2	55	1	3	3	75	168	26.5731	0					1	2	1	0	1	1	IA	2	0	5	0	0	0	0	0	0	0	0
EEC0612	0	0	60.5		0	60.5	0	60.5	58	1	1	1	77	164	28.6288	0					0	2	1	0	1	1	IA	2	0	55	0	0	0	0	0	0	0	0
EEC0613	0	0	60.5		0	60.5	0	60.5	64	1	3	1	74	165	27.1809	0					0	2	1	0	1	1	IA	2	0	7	0	0	0	0	1	0	1	0
EEC0614	0	0	61.2		0	61.2	0	61.2	56	1	2	1	76	160	29.6875	0					0	2	1	0	1	1	IA	1	0	25	0	0	0	0	0	0	0	0
EEC0615	0	0	61.4		0	61.4	0	61.4	67	1	2	2	75	157	30.4272	1					1	2	1	0	1	1	IA	3	0	30	0	0	0	0	1	1	1	0
EEC0616	0	0	61.6		0	61.6	0	61.6	52	1	3	2	75	159	29.6665	1					1	2	1	0	1	1	IA	2	0	20	0	0	0	0	0	0	0	0
EEC0617	0	0	61.9		0	61.9	0	61.9	53	1	3	1	73	168	25.8645	0					0	2	1	0	1	1	IA	2	0	20	0	0	0	0	0	0	0	1
EEC0618	0	0	61.9		0	61.9	0	61.9	59	1	4	4	75	163	28.2284	0					0	2	1	0	1	1	IA	1	0	60	0	0	0	0	0	0	0	0
EEC0619	0	0	62.4		0	62.4	0	62.4	54	1	4	2	78	159	30.8532	0					1	2	1	0	1	1	IA	1	0	20	0	0	0	0	0	0	0	0
EEC0620	0	0	62.6		0	62.6	0	62.6	61	1	1	1	72	167	25.8166	0					0	2	1	0	1	1	IA	1	0	14	0	0	0	0	0	0	0	0
EEC0621	0	0	62.6		0	62.6	0	62.6	58	1	2	2	75	164	27.8852	0					1	2	1	0	1	1	IA	2	0	15	0	0	0	0	0	0	0	0
EEC0622	0	0	62.8		0	62.8	0	62.8	53	1	2	1	77	158	30.8444	1					1	2	1	0	1	1	IA	1	0	6	0	0	0	0	0	0	0	0
EEC0623	0	0	62.9		0	62.9	0	62.9	75	1	3	3	69	167	24.7409	0					1	2	1	0	1	1	IA	2	0	30	0	0	0	0	0	0	0	0
EEC0624	0	0	63		0	63	0	63	65	1	4	1	72	161	27.7767	1					0	2	1	0	1	1	IA	1	0	20	0	0	0	0	0	0	0	0
EEC0625	0	0	63		0	63	0	63	78	1	2	1	76	156	31.2295	1					0	2	1	0	1	1	IA	2	0	30	0	0	0	0	0	0	0	0
EEC0626	0	0	63		0	63	0	63	69	1	5	4	76	160	29.6875	1					0	2	1	0	1	1	IA	2	0	25	0	0	0	0	0	0	0	0
EEC0627	0	0	63		0	63	0	63	59	1	3	1	77	171	26.3329	0					0	2	1	0	1	1	IA	2	0	25	0	0	0	0	0	0	0	0
EEC0628	0	0	63.2		0	63.2	0	63.2	62	1	1	1	75	152	32.4619	0					1	2	1	0	1	1	IA	2	0	6	0	0	0	0	1	1	0	0
EEC0629	0	0	63.3		0	63.3	0	63.3	58	1	1	1	75	169	26.2596	1					1	2	1	0	1	1	IA	1	0	85	0	0	0	0	0	0	0	0
EEC0630	0	0	63.7		0	63.7	0	63.7	55	1	5	4	76	160	29.6875	1					1	2	1	0	1	1	IA	1	0	25	0	0	0	0	0	0	0	0
EEC0631	0	0	63.7		0	63.7	0	63.7	53	1	2	1	74	153	31.6118	0					1	2	1	0	1	1	IA	1	0	10	0	0	0	0	0	0	0	0
EEC0632	0	0	63.9		0	63.9	0	63.9	51	1	3	3	71	154	29.9376	0					0	2	1	0	1	1	IA	2	0	15	0	0	0	0	0	0	0	0
EEC0633	0	0	64.5		0	64.5	0	64.5	66	1	3	1	75	157	30.4272	0					1	2	1	0	1	1	IA	1	0	18	0	0	0	0	0	0	0	0
EEC0634	0	0	64.5		0	64.5	0	64.5	65	1	3	2	76	169	26.6097	0					1	2	1	0	1	1	IA	2	0	20	0	0	0	0	0	0	0	0
EEC0635	0	0	64.7		0	64.7	0	64.7	58	1	3	3	76	160	29.6875	0					0	2	1	0	1	1	IA	1	0	30	0	0	0	0	0	0	0	0
EEC0636	0	0	64.7		0	64.7	0	64.7	57	1	3	1	70	154	29.5159	1					0	2	1	0	1	1	IA	1	0	6	0	0	0	0	0	0	0	0
EEC0637	0	0	64.7		0	64.7	0	64.7	65	1	4	3	71	159	28.0843	0					1	2	1	0	1	1	IA	2	0	6	0	0	0	0	0	0	0	0
EEC0638	0	0	65.1		0	65.1	0	65.1	45	1	2	2	72	156	29.5858	0					1	2	1	0	1	1	IA	1	0	2	0	0	0	0	0	0	0	0
EEC0639	0	0	65.1		0	65.1	0	65.1	52	1	2	1	70	159	27.6888	0					1	2	1	0	1	1	IA	1	0	8	0	0	0	0	0	0	0	0
EEC0640	0	0	65.2		0	65.2	0	65.2	62	1	1	1	70	167	25.0995	1					1	2	1	0	1	1	IA	2	0	30	0	0	0	0	0	0	0	0
EEC0641	0	0	65.4		0	65.4	0	65.4	64	1	3	3	72	161	27.7767	0					0	2	1	0	1	1	IA	1	0	20	0	0	0	0	0	0	0	0
EEC0642	0	0	65.6		0	65.6	0	65.6	53	1	3	3	68	160	26.5625	0					0	2	1	0	1	1	IA	1	0	6	0	0	0	0	0	0	0	0
EEC0643	0	0	65.9		0	65.9	0	65.9	51	1	2	0	71	152	30.7306	1					1	2	1	0	1	1	IA	2	0	17	0	0	0	0	0	0	0	0
EEC0644	0	0	66.1		0	66.1	0	66.1	75	1	1	1	69	166	25.0399	0					1	2	1	0	1	1	IA	1	0	13	0	0	0	0	0	0	0	0
EEC0645	0	0	66.3		0	66.3	0	66.3	52	1	7	3	67	159	26.5021	0					1	2	1	0	1	1	IA	2	0	49	0	0	0	0	0	0	0	0
EEC0646	0	0	66.8		0	66.8	0	66.8	64	1	2	1	72	166	26.1286	1					1	2	1	0	1	1	IA	1	0	20	0	0	0	0	0	0	0	0
EEC0647	0	0	68		0	68	0	68	56	1	5	2	74	160	28.9062	0					0	2	1	0	1	1	IA	1	0	2	0	0	0	0	0	0	0	0
EEC0648	0	0	68.5		0	68.5	0	68.5	60	1	5	2	70	160	27.3438	1					1	2	1	0	1	1	IA	1	0	2	0	0	0	0	0	0	0	0
EEC0649	0	0	69		0	69	0	69	51	1	5	1	66	170	22.8374	0					1	2	1	0	1	1	IA	1	0	15	0	0	0	0	0	0	0	0
EEC0650	0	0	70		0	70	0	70	60	1	3	0	72	173	24.0569	1					0	2	1	0	1	1	IA	1	0	20	0	0	0	0	0	0	0	0
EEC0651	0	0	70.3		0	70.3	0	70.3	56	1	0	0	68	161	26.2336	0					1	2	1	0	1	1	IA	1	0	13	0	0	0	0	0	0	0	1
EEC0652	0	0	71.5		0	71.5	0	71.5	63	1	3	1	69	156	28.3531	0					0	2	1	0	1	1	IA	1	0	2	0	0	0	0	0	0	0	0
EEC0653	0	0	71.5		0	71.5	0	71.5	56	1	5	2	72	163	27.0993	0					1	2	1	0	1	1	IA	1	0	40	0	0	0	0	0	0	0	0
EEC0654	0	0	72.4		0	72.4	0	72.4	62	1	3	1	66	165	24.2424	1					0	2	1	0	1	1	IA	1	0	30	0	0	0	0	0	0	0	0
EEC0655	0	0	72.5		0	72.5	0	72.5	55	1	0	0	69	163	25.9701	1					1	2	1	0	1	1	IA	1	0	35	0	0	0	0	0	0	0	0
EEC0656	0	0	73.3		0	73.3	0	73.3	50	1	6	1	74	152	32.0291	0					0	2	1	0	1	1	IA	1	0	55	0	0	0	0	0	0	0	0
EEC0657	0	0	73.4		0	73.4	0	73.4	59	1	1	1	71	166	25.7657	0					0	2	1	0	1	1	IA	1	0	35	0	0	0	0	0	0	0	0
EEC0658	0	0	73.7		0	73.7	0	73.7	61	1	2	1	72	159	28.4799	1					1	2	1	0	1	1	IA	1	0	70	0	0	0	0	0	0	0	0
EEC0659	0	0	73.8		0	73.8	0	73.8	62	1	4	1	70	154	29.5159	0					0	2	1	0	1	1	IA	1	0	3	0	0	0	0	0	0	0	0
EEC0660	0	0	74.3		0	74.3	0	74.3	59	1	1	0	69	171	23.597	1					0	2	1	0	1	1	IA	2	0	35	0	0	0	0	0	0	0	0
EEC0661	0	0	74.7		0	74.7	0	74.7	62	1	2	0	68	156	27.9421	0					0	2	1	0	1	1	IA	2	0	6	0	0	0	0	0	0	0	0
EEC0662	0	0	74.8		0	74.8	0	74.8	57	1	1	1	72	164	26.7698	1					0	2	1	0	1	1	IA	1	0	30	0	0	0	0	0	0	0	0
EEC0663	0	0	75		0	75	0	75	61	1	1	1	67	160	26.1719	1					0	2	1	0	1	1	IA	1	0	40	0	0	0	0	0	0	0	0
EEC0664	0	0	75.7		0	75.7	0	75.7	58	1	2	0	73	157	29.6158	1					0	2	1	0	1	1	IA	3	0	25	0	0	0	0	0	0	0	0
EEC0665	0	0	76.4		0	76.4	0	76.4	65	1	2	2	66	173	22.0522	1					1	2	1	0	1	1	IA	1	0	8	0	0	0	0	0	0	0	0
EEC0666	0	0	77.6		0	77.6	0	77.6	51	1	2	1	74	157	30.0215	0					1	2	1	0	1	1	IA	1	0	25	0	0	0	0	0	0	0	0
EEC0667	0	0	78		0	78	0	78	63	1	2	1	72	153	30.7574	1					1	2	1	0	1	1	IA	1	0	20	0	0	0	0	0	0	0	0
EEC0668	0	0	78.1		0	78.1	0	78.1	58	1	1	1	66	160	25.7812	1					1	2	1	0	1	1	IA	1	0	30	0	0	0	0	0	0	0	0
EEC0669	0	0	78.4		0	78.4	0	78.4	61	1	2	2	66	162	25.1486	1					0	2	1	0	1	1	IA	2	0	15	0	0	0	0	0	0	0	0
EEC0670	0	0	78.7		0	78.7	0	78.7	51	1	2	1	69	170	23.8754	0					0	2	1	0	1	1	IA	1	0	9	0	0	0	0	0	0	0	0
EEC0671	0	0	79.9		0	79.9	0	79.9	54	1	4	1	73	164	27.1416	0					1	2	1	0	1	1	IA	1	0	5	0	0	0	0	0	0	0	0
EEC0672	0	0	80.4		0	80.4	0	80.4	62	1	2	1	66	165	24.2424	0					0	2	1	0	1	1	IA	2	0	6	0	0	0	0	0	0	0	0
EEC0673	0	0	80.5		0	80.5	0	80.5	61	1	2	0	66	155	27.4714	0					1	2	1	0	1	1	IA	1	0	25	0	0	0	0	0	0	0	0
EEC0674	0	0	80.8		0	80.8	0	80.8	62	1	2	2	69	154	29.0943	0					0	2	1	0	1	1	IA	1	0	20	0	0	0	0	0	0	0	0
EEC0675	0	0	80.8		0	80.8	0	80.8	58	1	5	1	72	165	26.4463	0					0	2	1	0	1	1	IA	1	0	35	0	0	0	0	0	0	0	0
EEC0676	0	0	81.5		0	81.5	0	81.5	58	1	3	1	70	159	27.6888	1					0	2	1	0	1	1	IA	1	0	50	0	0	0	0	0	0	0	0
EEC0677	0	0	81.7		0	81.7	0	81.7	59	1	2	0	71	166	25.7657	1					1	2	1	0	1	1	IA	3	0	15	0	0	0	0	1	1	0	0
EEC0678	0	0	82.9		0	82.9	0	82.9	62	1	1	0	64	154	26.986	0					0	2	1	0	1	1	IA	1	0	30	0	0	0	0	0	0	0	0
EEC0679	0	0	84		0	84	0	84	54	1	4	2	72	154	30.3593	0					0	2	1	0	1	1	IA	2	0	35	0	0	0	0	0	0	0	0
EEC0680	0	0	86.8		0	86.8	0	86.8	60	1	2	1	70	159	27.6888	0					1	2	1	0	1	1	IA	2	0	25	0	0	0	0	0	0	0	0
EEC0681	0	0	86.9		0	86.9	0	86.9	53	1	1	1	69	166	25.0399	0					0	2	1	0	1	1	IA	2	0	45	0	0	0	0	0	0	0	0
EEC0682	0	0	87.8		0	87.8	0	87.8	64	1	1	0	70	161	27.0051	1					1	2	1	0	1	1	IA	1	0	6	0	0	0	0	0	0	0	0
EEC0683	0	0	89.1		0	89.1	0	89.1	54	1	3	1	64	153	27.3399	1					0	2	1	0	1	1	IA	1	0	6	0	0	0	0	0	0	0	0
EEC0684	0	0	89.7		0	89.7	0	89.7	49	1	0	0	71	160	27.7344	0					0	2	1	0	1	1	IA	1	0	2	0	0	0	0	0	0	0	0
EEC0685	0	0	93.7		0	93.7	0	93.7	57	1	2	1	71	163	26.7229	1					1	2	1	0	1	1	IA	1	0	30	0	0	0	0	0	0	0	0
EEC0686	0	0	94		0	94	0	94	60	1	3	1	68	167	24.3824	0					1	2	1	0	1	1	IA	2	0	18	0	0	0	0	0	0	0	0
EEC0687	0	0	95		0	95	0	95	56	1	3	1	66	158	26.4381	0					0	2	1	0	1	1	IA	2	0	20	0	0	0	0	0	0	0	0
EEC0688	0	0	95.1		0	95.1	0	95.1	60	1	1	0	66	166	23.9512	0					1	2	1	0	1	1	IA	2	0	45	0	0	0	0	0	0	0	0
EEC0689	0	0	95.7		0	95.7	0	95.7	58	1	1	1	70	153	29.903	0					1	2	1	0	1	1	IA	2	0	30	0	0	0	0	0	0	0	0
EEC0690	0	0	95.9		0	95.9	0	95.9	57	1	3	5	67	154	28.251	1					1	2	1	0	1	1	IA	1	0	10	0	0	0	0	0	0	0	0
EEC0691	0	0	96		0	96	0	96	63	1	2	1	67	150	29.7778	1					1	2	1	0	1	1	IA	2	0	24	0	0	0	0	0	0	0	0
EEC0692	0	0	96.6		0	96.6	0	96.6	54	1	4	1	69	163	25.9701	1					1	2	1	0	1	1	IA	1	0	6	0	0	0	0	0	0	0	0
EEC0693	0	0	97.6		0	97.6	0	97.6	54	1	0	0	67	167	24.0238	0					1	2	1	0	1	1	IA	1	0	15	0	0	0	0	0	0	0	1
EEC0694	0	0	98		0	98	0	98	69	1	4	1	67	153	28.6215	0					0	2	1	0	1	1	IA	1	0	15	0	0	0	0	0	0	0	0
EEC0695	0	0	98.3		0	98.3	0	98.3	48	1	3	1	63	166	22.8625	0					0	2	1	0	1	1	IA	1	0	10	0	0	0	0	0	0	0	0
EEC0696	0	0	99.1		0	99.1	0	99.1	60	1	3	1	61	164	22.68	1					0	2	1	0	1	1	IA	1	0	2	0	0	0	0	0	0	0	0
EEC0697	0	0	99.7		0	99.7	0	99.7	63	1	3	2	68	157	27.5873	1					0	2	1	0	1	1	IA	2	0	140	0	0	0	0	0	0	0	0
EEC0698	0	0	99.9		0	99.9	0	99.9	58	1	3	2	68	161	26.2336	0					0	2	1	0	1	1	IA	1	0	14	0	0	0	0	0	0	0	0
EEC0699	0	0	100.4		0	100.4	0	100.4	56	1	2	1	67	165	24.6097	1					0	2	1	0	1	1	IA	2	0	28	0	0	0	0	0	0	0	0
EEC0700	0	0	100.7		0	100.7	0	100.7	56	1	2	2	66	156	27.1203	1					1	2	1	0	1	1	IA	1	0	2	0	0	0	0	0	0	0	0
EEC0701	0	0	102.2		0	102.2	0	102.2	50	1	1	1	63	168	22.3214	1					0	2	1	0	1	1	IA	1	0	40	0	0	0	0	0	0	0	0
EEC0702	0	0	102.4		0	102.4	0	102.4	61	1	3	1	65	164	24.1672	1					1	2	1	0	1	1	IA	2	0	23	0	0	0	0	0	0	0	0
EEC0703	0	0	38.5		0	38.5	0	38.5	44	0	3	0	61	159	24.1288	0					1	1	0	0	1	1	IA	1	0	6	1	1	0	0	0	0	0	0
EEC0704	0	0	60.6		0	60.6	0	60.6	44	0	5	3	61	162	23.2434	1					1	1	0	0	1	1	IA	1	0	10	1	0	1	1	0	0	0	0
EEC0705	0	0	62.5		0	62.5	0	62.5	40	0	5	4	67	161	25.8478	0					0	1	0	1	1	1	IA	1	0	10	1	0	1	0	0	0	0	0
EEC0706	0	0	28.8		0	28.8	0	28.8	33	0	5	1	66	165	24.2424	1					1	1	0	1	1	1	IA	1	0	6	0	0	0	0	0	0	0	0
EEC0707	0	0	32.8		0	32.8	0	32.8	35	0	1	1	65	161	25.0762	0					1	1	0	1	1	1	IA	1	0	8	0	0	0	0	0	0	0	0
EEC0708	0	0	32.9		0	32.9	0	32.9	38	0	2	1	68	158	27.2392	0					0	1	0	0	1	1	IA	1	0	35	0	0	0	0	0	0	0	0
EEC0709	0	0	34.4		0	34.4	0	34.4	42	0	1	1	67	164	24.9108	1					0	1	0	0	1	1	IA	1	0	2	0	0	0	0	0	0	0	0
EEC0710	0	0	39.7		0	39.7	0	39.7	46	0	4	1	61	150	27.1111	0					1	1	0	0	1	1	IA	1	0	15	0	0	0	0	0	0	0	0
EEC0711	0	0	45.8		0	45.8	0	45.8	48	0	6	5	62	160	24.2188	0					0	1	0	0	1	1	IA	2	0	20	0	0	0	0	1	1	0	0
EEC0712	0	0	51.9		0	51.9	0	51.9	48	0	2	1	64	154	26.986	0					1	1	0	0	1	1	IA	1	0	2	0	0	0	0	0	0	0	0
EEC0713	0	0	52.5		0	52.5	0	52.5	35	0	3	1	62	157	25.1532	0					1	1	0	1	1	1	IA	1	0	12	0	0	0	0	0	0	0	0
EEC0714	0	0	55.1		0	55.1	0	55.1	41	0	4	1	60	166	21.7738	0					0	1	0	0	1	1	IA	1	0	45	0	0	0	0	0	0	0	0
EEC0715	0	0	64.7		0	64.7	0	64.7	46	0	4	1	66	160	25.7812	0					1	1	0	0	1	1	IA	1	0	3	0	0	0	0	0	0	0	0
EEC0716	0	0	66.1		0	66.1	0	66.1	40	0	2	2	62	161	23.9188	0					1	1	0	0	1	1	IA	1	0	2	0	0	0	0	0	0	0	0
EEC0717	0	0	66.3		0	66.3	0	66.3	33	0	5	2	60	159	23.7332	1					1	1	0	0	1	1	IA	1	0	7	0	0	0	0	0	0	0	0
EEC0718	0	0	68.6		0	68.6	0	68.6	41	0	2	2	66	154	27.8293	0					1	1	0	0	1	1	IA	1	0	30	0	0	0	0	0	0	0	0
EEC0719	0	0	83.3		0	83.3	0	83.3	47	0	3	1	64	170	22.1453	0					1	1	0	0	1	1	IA	1	0	25	0	0	0	0	0	0	0	0
EEC0720	0	0	84.8		0	84.8	0	84.8	42	0	4	1	63	159	24.9199	0					0	1	0	0	1	1	IA	1	0	2	0	0	0	0	0	0	0	0
EEC0721	0	0	92.2		0	92.2	0	92.2	50	0	4	2	64	159	25.3155	0					0	1	0	0	1	1	IA	1	0	40	0	0	0	0	0	0	0	0
EEC0722	0	0	92.2		0	92.2	0	92.2	46	0	2	1	60	167	21.5139	0					0	1	0	0	1	1	IA	1	0	20	0	0	0	0	0	0	0	0
EEC0723	0	0	101.1		0	101.1	0	101.1	47	0	3	1	58	155	24.1415	0					0	1	0	0	1	1	IA	1	0	8	0	0	0	0	0	0	0	0
EEC0724	0	0	104.9		0	104.9	0	104.9	30	0	1	1	64	157	25.9645	0					0	1	0	1	1	1	IA	1	0	20	0	0	0	0	0	0	0	0
EEC0725	0	0	104.1		0	104.1	0	104.1	61	1	2	2	61	152	26.4024	1					0	1	0	0	1	1	IA	1	0	20	1	0	1	1	0	0	0	0
EEC0726	0	0	44.1		0	44.1	0	44.1	57	1	3	1	62	170	21.4533	1					0	1	0	0	1	1	IA	3	0	30	0	0	0	0	1	1	0	0
EEC0727	0	0	71.2		0	71.2	0	71.2	62	1	5	2	59	152	25.5367	1					0	1	0	0	1	1	IA	1	0	20	0	0	0	0	0	0	0	0
EEC0728	0	0	23.7		0	23.7	0	23.7	61	1	4	2	62	155	25.8065	0					0	1	0	0	1	1	IA	1	0	20	0	0	0	0	0	0	0	0
EEC0729	0	0	25.7		0	25.7	0	25.7	58	1	2	1	64	155	26.6389	0					1	1	0	0	1	1	IA	1	0	6	0	0	0	0	0	0	0	0
EEC0730	0	0	26.7		0	26.7	0	26.7	82	1	4	2	56	155	23.3091	1					1	1	0	0	1	1	IA	2	0	15	0	0	0	0	0	0	0	0
EEC0731	0	0	32.1		0	32.1	0	32.1	73	1	1	1	64	163	24.0882	1					1	1	0	0	1	1	IA	2	0	40	0	0	0	0	0	0	0	0
EEC0732	0	0	33.2		0	33.2	0	33.2	61	1	2	2	62	153	26.4855	0					1	1	0	0	1	1	IA	1	0	6	0	0	0	0	0	0	0	0
EEC0733	0	0	33.4		0	33.4	0	33.4	59	1	3	3	59	158	23.634	0					1	1	0	0	1	1	IA	1	0	40	0	0	0	0	0	0	0	0
EEC0734	0	0	37.9		0	37.9	0	37.9	61	1	1	1	57	164	21.1927	1					0	1	0	0	1	1	IA	3	0	18	0	0	0	0	0	0	0	0
EEC0735	0	0	41.2		0	41.2	0	41.2	50	1	1	0	59	158	23.634	0					1	1	0	0	1	1	IA	2	0	15	0	0	0	0	0	0	0	0
EEC0736	0	0	41.4		0	41.4	0	41.4	55	1	3	1	63	169	22.0581	1					0	1	0	0	1	1	IA	2	0	25	0	0	0	0	0	0	0	0
EEC0737	0	0	42.5		0	42.5	0	42.5	56	1	2	1	64	161	24.6904	1					1	1	0	0	1	1	IA	2	0	30	0	0	0	0	0	0	0	0
EEC0738	0	0	50.7		0	50.7	0	50.7	55	1	2	2	64	156	26.2985	1					0	1	0	0	1	1	IA	2	0	15	0	0	0	0	0	0	0	0
EEC0739	0	0	51.3		0	51.3	0	51.3	51	1	2	1	59	161	22.7615	0					1	1	0	0	1	1	IA	1	0	2	0	0	0	0	0	0	0	0
EEC0740	0	0	54.7		0	54.7	0	54.7	51	1	0	0	63	157	25.5588	0					1	1	0	0	1	1	IA	1	0	20	0	0	0	0	0	0	0	0
EEC0741	0	0	56.1		0	56.1	0	56.1	59	1	2	1	55	166	19.9594	1					0	1	0	0	1	1	IA	1	0	30	0	0	0	0	0	0	0	0
EEC0742	0	0	56.8		0	56.8	0	56.8	63	1	2	2	61	149	27.4762	0					0	1	0	0	1	1	IA	1	0	18	0	0	0	0	0	0	0	0
EEC0743	0	0	57.2		0	57.2	0	57.2	72	1	4	2	60	173	20.0474	1					0	1	0	0	1	1	IA	1	0	15	0	0	0	0	0	0	0	0
EEC0744	0	0	57.5		0	57.5	0	57.5	52	1	2	1	57	168	20.1956	0					1	1	0	0	1	1	IA	1	0	30	0	0	0	0	0	0	0	0
EEC0745	0	0	62.3		0	62.3	0	62.3	62	1	2	1	57	154	24.0344	0					0	1	0	0	1	1	IA	1	0	2	0	0	0	0	0	0	0	0
EEC0746	0	0	65.8		0	65.8	0	65.8	76	1	1	1	58	149	26.1249	1					0	1	0	0	1	1	IA	2	0	23	0	0	0	0	0	0	0	0
EEC0747	0	0	66.8		0	66.8	0	66.8	69	1	1	1	59	166	21.4109	1					0	1	0	0	1	1	IA	3	0	35	0	0	0	0	0	0	0	0
EEC0748	0	0	66.8		0	66.8	0	66.8	58	1	4	1	56	160	21.875	1					1	1	0	0	1	1	IA	1	0	2	0	0	0	0	0	0	0	0
EEC0749	0	0	68.8		0	68.8	0	68.8	55	1	2	1	61	156	25.0657	1					1	1	0	0	1	1	IA	1	0	20	0	0	0	0	0	0	0	0
EEC0750	0	0	70.4		0	70.4	0	70.4	66	1	3	1	59	148	26.9357	1					0	1	0	0	1	1	IA	3	0	53	0	0	0	0	0	0	0	0
EEC0751	0	0	72		0	72	0	72	54	1	2	2	56	155	23.3091	0					0	1	0	0	1	1	IA	1	0	34	0	0	0	0	0	0	0	0
EEC0752	0	0	76.5		0	76.5	0	76.5	55	1	4	2	59	162	22.4813	1					1	1	0	0	1	1	IA	2	0	10	0	0	0	0	1	0	1	0
EEC0753	0	0	78		0	78	0	78	54	1	3	3	55	160	21.4844	0					1	1	0	0	1	1	IA	1	0	20	0	0	0	0	0	0	0	0
EEC0754	0	0	81.1		0	81.1	0	81.1	55	1	3	1	60	167	21.5139	0					0	1	0	0	1	1	IA	1	0	30	0	0	0	0	0	0	0	0
EEC0755	0	0	81.2		0	81.2	0	81.2	53	1	4	3	58	160	22.6562	0					0	1	0	0	1	1	IA	2	0	28	0	0	0	0	0	0	0	0
EEC0756	0	0	84.8		0	84.8	0	84.8	53	1	1	0	53	163	19.9481	1					0	1	0	0	1	1	IA	1	0	15	0	0	0	0	0	0	0	0
EEC0757	0	0	85.8		0	85.8	0	85.8	61	1	2	2	54	148	24.653	1					1	1	0	0	1	1	IA	1	0	20	0	0	0	0	0	0	0	0
EEC0758	0	0	85.9		0	85.9	0	85.9	57	1	3	2	59	166	21.4109	1					0	1	0	0	1	1	IA	1	0	100	0	0	0	0	0	0	0	0
EEC0759	0	0	86.1		0	86.1	0	86.1	58	1	3	2	55	156	22.6003	0					0	1	0	0	1	1	IA	2	0	45	0	0	0	0	0	0	0	0
EEC0760	0	0	86.9		0	86.9	0	86.9	53	1	3	1	57	163	21.4536	0					0	1	0	0	1	1	IA	1	0	25	0	0	0	0	0	0	0	0
EEC0761	0	0	89.1		0	89.1	0	89.1	55	1	1	1	55	157	22.3133	0					0	1	0	0	1	1	IA	1	0	4	0	0	0	0	0	0	0	0
EEC0762	0	0	89.6		0	89.6	0	89.6	53	1	3	2	60	161	23.1473	0					0	1	0	0	1	1	IA	1	0	6	0	0	0	0	0	0	0	0
EEC0763	0	0	89.9		0	89.9	0	89.9	55	1	2	1	56	169	19.6072	0					1	1	0	0	1	1	IA	1	0	10	0	0	0	0	0	0	0	0
EEC0764	0	0	90.3		0	90.3	0	90.3	50	1	2	1	59	159	23.3377	0					0	1	0	0	1	1	IA	1	0	15	0	0	0	0	0	0	0	0
EEC0765	0	0	90.6		0	90.6	0	90.6	49	1	1	1	53	153	22.6409	0					1	1	0	0	1	1	IA	1	0	20	0	0	0	0	0	0	0	0
EEC0766	0	0	93.9		0	93.9	0	93.9	74	1	2	2	57	149	25.6745	1					1	1	0	0	1	1	IA	3	0	15	0	0	0	0	0	0	0	0
EEC0767	0	0	95.7		0	95.7	0	95.7	60	1	1	1	59	162	22.4813	0					0	1	0	0	1	1	IA	2	0	10	0	0	0	0	0	0	0	0
EEC0768	0	0	95.8		0	95.8	0	95.8	77	1	2	2	55	163	20.7008	1					1	1	0	0	1	1	IA	1	0	45	0	0	0	0	0	0	0	0
EEC0769	0	0	96.3		0	96.3	0	96.3	54	1	4	2	56	156	23.0112	0					1	1	0	0	1	1	IA	1	0	2	0	0	0	0	0	0	0	0
EEC0770	0	0	97.6		0	97.6	0	97.6	57	1	3	1	56	169	19.6072	1					0	1	0	0	1	1	IA	1	0	20	0	0	0	0	0	0	0	0
EEC0771	0	0	98.3		0	98.3	0	98.3	73	1	3	1	51	162	19.433	1					0	1	0	0	1	1	IA	1	0	25	0	0	0	0	0	0	0	0
EEC0772	0	0	99.5		0	99.5	0	99.5	69	1	0	0	52	164	19.3337	1					1	1	0	0	1	1	IA	2	0	32	0	0	0	0	0	0	0	0
EEC0773	0	0	102		0	102	0	102	53	1	1	1	55	159	21.7555	1					1	1	0	0	1	1	IA	1	0	6	0	0	0	0	0	0	0	1
EEC0774	0	0	102.9		0	102.9	0	102.9	58	1	3	0	59	155	24.5578	0					0	1	0	0	1	1	IA	1	0	25	0	0	0	0	0	0	0	0
EEC0775	0	0	102.9		0	102.9	0	102.9	44	1	1	1	59	157	23.9361	0					1	1	0	0	1	1	IA	1	0	45	0	0	0	0	0	0	0	0
EEC0776	0	0	105.2		0	105.2	0	105.2	65	1	2	1	58	164	21.5645	1					1	1	0	0	1	1	IA	1	0	22	0	0	0	0	0	0	0	0
EEC0777	0	0	31.4		0	31.4	0	31.4	46	0	2	0	56	163	21.0772	0					1	2	0	0	1	1	IA	1	0	40	0	0	0	0	0	0	0	0
EEC0778	0	0	61.3		0	61.3	0	61.3	34	0	3	1	59	164	21.9363	0					1	2	0	1	1	1	IA	1	0	3	0	0	0	0	0	0	0	0
EEC0779	0	0	61.4		0	61.4	0	61.4	35	0	1	1	56	158	22.4323	0					1	2	0	0	1	1	IA	1	0	4	0	0	0	0	1	1	0	0
EEC0780	0	0	70.3		0	70.3	0	70.3	45	0	7	5	54	166	19.5965	0					0	2	0	0	1	1	IA	2	0	20	0	0	0	0	0	0	0	0
EEC0781	0	0	22.9		0	22.9	0	22.9	46	0	2	1	51	165	18.7328	0					1	2	0	0	1	1	IA	2	0	20	0	0	0	0	0	0	0	0
EEC0782	0	0	23.1		0	23.1	0	23.1	48	0	0	0	57	164	21.1927	0					1	2	0	0	1	1	IA	1	0	10	0	0	0	0	0	0	0	1
EEC0783	0	0	23.7		0	23.7	0	23.7	48	0	1	1	56	166	20.3223	0					1	2	0	0	1	1	IA	2	0	2	0	0	0	0	0	0	0	0
EEC0784	0	0	24.8		0	24.8	0	24.8	50	0	2	0	49	150	21.7778	0					1	2	0	0	1	1	IA	1	0	10	0	0	0	0	0	0	0	0
EEC0785	0	0	25.4		0	25.4	0	25.4	49	0	2	1	55	168	19.487	1					1	2	0	0	1	1	IA	1	0	20	0	0	0	0	0	0	0	0
EEC0786	0	0	25.4		0	25.4	0	25.4	47	0	2	1	50	157	20.2848	1					1	2	0	0	1	1	IA	1	0	35	0	0	0	0	0	0	0	0
EEC0787	0	0	25.6		0	25.6	0	25.6	42	0	1	1	49	161	18.9036	1					1	2	0	0	1	1	IA	1	0	10	0	0	0	0	0	0	0	0
EEC0788	0	0	26.5		0	26.5	0	26.5	48	0	3	1	54	159	21.3599	0					1	2	0	0	1	1	IA	1	0	6	0	0	0	0	0	0	0	0
EEC0789	0	0	29.2		0	29.2	0	29.2	37	0	1	0	51	161	19.6752	0					0	2	0	1	1	1	IA	2	0	53	0	0	0	0	0	0	0	0
EEC0790	0	0	29.5		0	29.5	0	29.5	41	0	3	1	50	164	18.5901	0					1	2	0	1	1	1	IA	1	0	2	0	0	0	0	0	0	0	0
EEC0791	0	0	29.7		0	29.7	0	29.7	48	0	2	1	56	161	21.6041	0					0	2	0	0	1	1	IA	2	0	15	0	0	0	0	0	0	0	0
EEC0792	0	0	30.7		0	30.7	0	30.7	43	0	1	1	48	155	19.9792	0					1	2	0	0	1	1	IA	1	0	20	0	0	0	0	0	0	0	0
EEC0793	0	0	31.3		0	31.3	0	31.3	52	0	4	1	47	161	18.132	0					0	2	0	0	1	1	IA	1	0	2	0	0	0	0	0	0	0	0
EEC0794	0	0	31.4		0	31.4	0	31.4	46	0	1	0	51	156	20.9566	1					1	2	0	0	1	1	IA	1	0	2	0	0	0	0	0	0	0	0
EEC0795	0	0	32.1		0	32.1	0	32.1	46	0	1	1	47	172	15.887	0					1	2	0	0	1	1	IA	1	0	22	0	0	0	0	0	0	0	0
EEC0796	0	0	32.8		0	32.8	0	32.8	38	0	1	1	47	159	18.591	0					1	2	0	1	1	1	IA	2	0	2	0	0	0	0	0	0	0	0
EEC0797	0	0	34.1		0	34.1	0	34.1	49	0	2	1	52	161	20.061	0					0	2	0	0	1	1	IA	1	0	30	0	0	0	0	0	0	0	0
EEC0798	0	0	35		0	35	0	35	38	0	4	2	53	151	23.2446	0					0	2	0	1	1	1	IA	1	0	60	0	0	0	0	0	0	0	0
EEC0799	0	0	38.3		0	38.3	0	38.3	46	0	3	2	48	161	18.5178	0					0	2	0	0	1	1	IA	1	0	2	0	0	0	0	0	0	0	0
EEC0800	0	0	38.4		0	38.4	0	38.4	43	0	5	1	50	164	18.5901	1					0	2	0	0	1	1	IA	1	0	18	0	0	0	0	0	0	0	0
EEC0801	0	0	41.1		0	41.1	0	41.1	38	0	2	1	54	167	19.3625	0					1	2	0	1	1	1	IA	1	0	6	0	0	0	0	0	0	0	0
EEC0802	0	0	41.4		0	41.4	0	41.4	49	0	2	1	52	164	19.3337	1					1	2	0	0	1	1	IA	2	0	28	0	0	0	0	0	0	0	0
EEC0803	0	0	44.3		0	44.3	0	44.3	44	0	2	1	46	160	17.9688	0					0	2	0	0	1	1	IA	1	0	18	0	0	0	0	0	0	0	0
EEC0804	0	0	45.3		0	45.3	0	45.3	45	0	2	1	51	145	24.2568	0					1	2	0	0	1	1	IA	1	0	40	0	0	0	0	0	0	0	0
EEC0805	0	0	45.5		0	45.5	0	45.5	38	0	3	1	47	155	19.563	1					0	2	0	0	1	1	IA	1	0	20	0	0	0	0	0	0	0	0
EEC0806	0	0	46.3		0	46.3	0	46.3	49	0	1	1	51	165	18.7328	0					1	2	0	0	1	1	IA	1	0	8	0	0	0	0	0	0	0	0
EEC0807	0	0	46.4		0	46.4	0	46.4	49	0	3	1	50	160	19.5312	1					0	2	0	0	1	1	IA	1	0	55	0	0	0	0	0	0	0	0
EEC0808	0	0	47		0	47	0	47	43	0	3	3	43	154	18.1312	0					1	2	0	0	1	1	IA	1	0	4	0	0	0	0	0	0	0	0
EEC0809	0	0	47.5		0	47.5	0	47.5	43	0	2	2	43	169	15.0555	0					0	2	0	0	1	1	IA	1	0	20	0	0	0	0	0	0	0	0
EEC0810	0	0	47.7		0	47.7	0	47.7	32	0	3	1	112	157	45.4379	0					0	2	0	1	1	1	IA	1	0	55	0	0	0	0	0	0	0	0
EEC0811	0	0	50.2		0	50.2	0	50.2	48	0	1	1	97	178	30.6148	0					0	2	0	0	1	1	IA	2	0	6	0	0	0	0	0	0	0	0
EEC0812	0	0	51.9		0	51.9	0	51.9	49	0	3	0	101	166	36.6526	1					0	2	0	0	1	1	IA	2	0	24	0	0	0	0	0	0	0	0
EEC0813	0	0	52		0	52	0	52	41	0	1	1	97	160	37.8906	0					0	2	0	0	1	1	IA	1	0	35	0	0	0	0	0	0	0	0
EEC0814	0	0	52.1		0	52.1	0	52.1	35	0	0	0	95	171	32.4886	1					1	2	0	0	1	1	IA	1	0	60	0	0	0	0	0	0	0	0
EEC0815	0	0	53.1		0	53.1	0	53.1	38	0	2	1	93	164	34.5776	0					1	2	0	1	1	1	IA	1	0	30	0	0	0	0	0	0	0	0
EEC0816	0	0	53.1		0	53.1	0	53.1	47	0	4	1	89	171	30.4367	0					1	2	0	0	1	1	IA	1	0	2	0	0	0	0	0	0	0	0
EEC0817	0	0	53.4		0	53.4	0	53.4	44	0	2	1	90	160	35.1562	0					0	2	0	0	1	1	IA	1	0	2	0	0	0	0	0	0	0	0
EEC0818	0	0	53.5		0	53.5	0	53.5	47	0	6	1	86	162	32.7694	0					1	2	0	0	1	1	IA	1	0	40	0	0	0	0	0	0	0	0
EEC0819	0	0	53.8		0	53.8	0	53.8	49	0	3	1	87	162	33.1504	0					1	2	0	0	1	1	IA	1	0	8	0	0	0	0	0	0	0	0
EEC0820	0	0	54.9		0	54.9	0	54.9	46	0	1	1	93	163	35.0032	0					1	2	0	0	1	1	IA	1	0	17	0	0	0	0	0	0	0	0
EEC0821	0	0	55.2		0	55.2	0	55.2	39	0	3	1	90	166	32.6608	0					1	2	0	1	1	1	IA	1	0	25	0	0	0	0	0	0	0	0
EEC0822	0	0	55.3		0	55.3	0	55.3	47	0	3	2	93	155	38.7097	0					0	2	0	0	1	1	IA	1	0	25	0	0	0	0	0	0	0	0
EEC0823	0	0	57.2		0	57.2	0	57.2	32	0	5	2	85	160	33.2031	0					0	2	0	1	1	1	IA	1	0	25	0	0	0	0	0	0	0	0
EEC0824	0	0	57.3		0	57.3	0	57.3	37	0	1	1	87	166	31.5721	1					0	2	0	0	1	1	IA	2	0	26	0	0	0	0	0	0	0	0
EEC0825	0	0	57.5		0	57.5	0	57.5	48	0	3	2	89	167	31.9122	1					0	2	0	0	1	1	IA	1	0	50	0	0	0	0	0	0	0	0
EEC0826	0	0	57.9		0	57.9	0	57.9	43	0	3	1	85	158	34.049	0					1	2	0	0	1	1	IA	1	0	30	0	0	0	0	0	0	0	0
EEC0827	0	0	58.7		0	58.7	0	58.7	48	0	2	2	88	171	30.0947	0					1	2	0	0	1	1	IA	1	0	10	0	0	0	0	0	0	0	0
EEC0828	0	0	59.1		0	59.1	0	59.1	45	0	1	1	82	161	31.6346	0					0	2	0	0	1	1	IA	1	0	5	0	0	0	0	0	0	0	0
EEC0829	0	0	59.3		0	59.3	0	59.3	43	0	4	1	81	153	34.6021	0					0	2	0	0	1	1	IA	1	0	40	0	0	0	0	0	0	0	0
EEC0830	0	0	59.6		0	59.6	0	59.6	48	0	2	2	84	148	38.3492	0					0	2	0	0	1	1	IA	1	0	8	0	0	0	0	0	0	0	0
EEC0831	0	0	59.8		0	59.8	0	59.8	38	0	3	0	83	159	32.831	0					0	2	0	0	1	1	IA	1	0	2	0	0	0	0	0	0	0	0
EEC0832	0	0	60.4		0	60.4	0	60.4	48	0	1	1	80	157	32.4557	0					0	2	0	0	1	1	IA	1	0	20	0	0	0	0	0	0	0	0
EEC0833	0	0	60.5		0	60.5	0	60.5	49	0	1	1	78	165	28.6501	0					0	2	0	0	1	1	IA	1	0	60	0	0	0	0	0	0	0	0
EEC0834	0	0	60.5		0	60.5	0	60.5	50	0	3	2	81	161	31.2488	0					0	2	0	0	1	1	IA	1	0	30	0	0	0	0	0	0	0	0
EEC0835	0	0	60.5		0	60.5	0	60.5	49	0	1	1	82	158	32.8473	0					0	2	0	0	1	1	IA	1	0	6	0	0	0	0	0	0	0	0
EEC0836	0	0	60.5		0	60.5	0	60.5	44	0	3	1	84	149	37.8361	1					1	2	0	0	1	1	IA	1	0	25	0	0	0	0	0	0	0	0
EEC0837	0	0	61		0	61	0	61	44	0	2	1	80	164	29.7442	0					1	2	0	0	1	1	IA	1	0	25	0	0	0	0	0	0	0	0
EEC0838	0	0	61.5		0	61.5	0	61.5	48	0	1	1	79	164	29.3724	0					1	2	0	0	1	1	IA	1	0	15	0	0	0	0	0	0	0	0
EEC0839	0	0	61.5		0	61.5	0	61.5	46	0	3	1	79	154	33.3108	0					0	2	0	0	1	1	IA	1	0	15	0	0	0	0	0	0	0	0
EEC0840	0	0	61.7		0	61.7	0	61.7	49	0	6	1	84	157	34.0785	1					1	2	0	0	1	1	IA	1	0	6	0	0	0	0	0	0	0	0
EEC0841	0	0	62.2		0	62.2	0	62.2	50	0	3	3	81	166	29.3947	0					0	2	0	0	1	1	IA	1	0	40	0	0	0	0	0	0	0	0
EEC0842	0	0	62.6		0	62.6	0	62.6	53	0	1	1	76	168	26.9274	0					0	2	0	0	1	1	IA	1	0	35	0	0	0	0	0	0	0	0
EEC0843	0	0	63		0	63	0	63	47	0	1	1	77	173	25.7276	0					0	2	0	0	1	1	IA	1	0	5	0	0	0	0	0	0	0	0
EEC0844	0	0	63.1		0	63.1	0	63.1	32	0	1	1	82	158	32.8473	0					0	2	0	0	1	1	IA	2	0	3	0	0	0	0	0	0	0	0
EEC0845	0	0	65.1		0	65.1	0	65.1	48	0	2	2	82	153	35.0293	0					0	2	0	0	1	1	IA	1	0	65	0	0	0	0	0	0	0	0
EEC0846	0	0	65.1		0	65.1	0	65.1	42	0	2	2	75	163	28.2284	0					0	2	0	0	1	1	IA	2	0	22	0	0	0	0	0	0	0	0
EEC0847	0	0	65.9		0	65.9	0	65.9	50	0	3	1	82	160	32.0312	0					1	2	0	0	1	1	IA	1	0	16	0	0	0	0	0	0	0	0
EEC0848	0	0	65.9		0	65.9	0	65.9	38	0	3	4	77	173	25.7276	0					1	2	0	0	1	1	IA	1	0	40	0	0	0	0	0	0	0	0
EEC0849	0	0	66.7		0	66.7	0	66.7	35	0	4	2	75	159	29.6665	0					0	2	0	1	1	1	IA	1	0	30	0	0	0	0	1	1	0	0
EEC0850	0	0	67.4		0	67.4	0	67.4	49	0	2	1	75	156	30.8185	0					0	2	0	0	1	1	IA	1	0	6	0	0	0	0	0	0	0	0
EEC0851	0	0	68.4		0	68.4	0	68.4	47	0	3	2	79	173	26.3958	0					1	2	0	0	1	1	IA	1	0	15	0	0	0	0	0	0	0	0
EEC0852	0	0	70		0	70	0	70	35	0	2	1	82	159	32.4354	1					0	2	0	0	1	1	IA	1	0	20	0	0	0	0	0	0	0	0
EEC0853	0	0	71.6		0	71.6	0	71.6	45	0	3	3	73	166	26.4915	0					0	2	0	0	1	1	IA	1	0	35	0	0	0	0	0	0	0	0
EEC0854	0	0	72		0	72	0	72	42	0	2	1	79	156	32.4622	0					1	2	0	0	1	1	IA	1	0	11	0	0	0	0	0	0	0	0
EEC0855	0	0	73.9		0	73.9	0	73.9	51	0	2	1	78	174	25.763	0					0	2	0	0	1	1	IA	1	0	23	0	0	0	0	0	0	0	0
EEC0856	0	0	74.7		0	74.7	0	74.7	47	0	5	4	75	162	28.578	1					1	2	0	0	1	1	IA	1	0	25	0	0	0	0	0	0	0	0
EEC0857	0	0	76.3		0	76.3	0	76.3	47	0	3	1	73	161	28.1625	1					0	2	0	0	1	1	IA	1	0	2	0	0	0	0	0	0	0	0
EEC0858	0	0	77.2		0	77.2	0	77.2	42	0	1	1	77	165	28.2828	0					1	2	0	0	1	1	IA	1	0	60	0	0	0	0	0	0	0	0
EEC0859	0	0	79.2		0	79.2	0	79.2	44	0	1	1	76	155	31.6337	0					0	2	0	0	1	1	IA	2	0	35	0	0	0	0	0	0	0	0
EEC0860	0	0	81.3		0	81.3	0	81.3	39	0	3	4	77	166	27.9431	1					1	2	0	0	1	1	IA	1	0	15	0	0	0	0	0	0	0	0
EEC0861	0	0	81.7		0	81.7	0	81.7	38	0	3	1	76	160	29.6875	0					0	2	0	0	1	1	IA	1	0	10	0	0	0	0	0	0	0	0
EEC0862	0	0	82.4		0	82.4	0	82.4	48	0	3	3	76	165	27.9155	0					0	2	0	0	1	1	IA	1	0	6	0	0	0	0	1	0	1	0
EEC0863	0	0	83.2		0	83.2	0	83.2	52	0	5	1	79	166	28.6689	0					0	2	0	0	1	1	IA	1	0	20	0	0	0	0	0	0	0	0
EEC0864	0	0	83.3		0	83.3	0	83.3	37	0	3	2	73	162	27.8159	0					1	2	0	1	1	1	IA	1	0	35	0	0	0	0	0	0	0	0
EEC0865	0	0	86.7		0	86.7	0	86.7	37	0	3	3	74	158	29.6427	0					0	2	0	0	1	1	IA	1	0	50	0	0	0	0	0	0	0	0
EEC0866	0	0	87.7		0	87.7	0	87.7	39	0	1	1	75	162	28.578	0					1	2	0	0	1	1	IA	1	0	15	0	0	0	0	0	0	0	0
EEC0867	0	0	88.1		0	88.1	0	88.1	55	0	4	3	78	162	29.7211	0					1	2	0	0	1	1	IA	1	0	2	0	0	0	0	0	0	0	0
EEC0868	0	0	93.1		0	93.1	0	93.1	43	0	3	2	78	158	31.245	0					0	2	0	0	1	1	IA	1	0	40	0	0	0	0	0	0	0	0
EEC0869	0	0	93.6		0	93.6	0	93.6	29	0	4	1	78	171	26.6749	0					0	2	0	1	1	1	IA	1	0	30	0	0	0	0	0	0	0	0
EEC0870	0	0	93.7		0	93.7	0	93.7	44	0	1	1	78	161	30.0914	1					0	2	0	0	1	1	IA	1	0	30	0	0	0	0	0	0	0	0
EEC0871	0	0	94.1		0	94.1	0	94.1	36	0	3	3	71	165	26.079	0					1	2	0	1	1	1	IA	1	0	3	0	0	0	0	0	0	0	0
EEC0872	0	0	95		0	95	0	95	48	0	3	3	79	154	33.3108	0					0	2	0	0	1	1	IA	1	0	40	0	0	0	0	0	0	0	0
EEC0873	0	0	98		0	98	0	98	50	0	2	0	74	153	31.6118	0					1	2	0	0	1	1	IA	1	0	20	0	0	0	0	0	0	0	0
EEC0874	0	0	99.5		0	99.5	0	99.5	44	0	1	1	73	166	26.4915	1					1	2	0	0	1	1	IA	1	0	35	0	0	0	0	0	0	0	0
EEC0875	0	0	99.7		0	99.7	0	99.7	48	0	5	3	76	170	26.2976	0					0	2	0	0	1	1	IA	1	0	30	0	0	0	0	0	0	0	0
EEC0876	0	0	101.1		0	101.1	0	101.1	28	0	3	1	78	156	32.0513	0					0	2	0	1	1	1	IA	1	0	8	0	0	0	0	0	0	0	0
EEC0877	0	0	35.6		0	35.6	0	35.6	43	1	5	2	72	157	29.2101	0					0	2	0	0	1	1	IA	1	0	2	1	0	1	0	0	0	0	0
EEC0878	0	0	42.9		0	42.9	0	42.9	60	1	5	2	74	166	26.8544	1					0	2	0	0	1	1	IA	1	0	17	1	1	0	0	0	0	0	0
EEC0879	0	0	46.8		0	46.8	0	46.8	54	1	4	1	70	154	29.5159	0					0	2	0	0	1	1	IA	1	0	20	1	1	0	0	0	0	0	0
EEC0880	0	0	26.8		0	26.8	0	26.8	52	1	2	0	78	158	31.245	0					0	2	0	0	1	1	IA	1	0	45	0	0	0	0	0	0	0	0
EEC0881	0	0	29.4		0	29.4	0	29.4	56	1	0	0	74	165	27.1809	0					1	2	0	0	1	1	IA	2	0	20	0	0	0	0	0	0	0	0
EEC0882	0	0	63.8		0	63.8	0	63.8	60	1	4	1	69	163	25.9701	0					0	2	0	0	1	1	IA	1	0	5	0	0	0	0	0	0	0	0
EEC0883	0	0	77.2		0	77.2	0	77.2	69	1	3	2	77	154	32.4675	1					0	2	0	0	1	1	IA	1	0	5	0	0	0	0	0	0	0	0
EEC0884	0	0	91.5		0	91.5	0	91.5	58	1	3	1	72	156	29.5858	0					0	2	0	0	1	1	IA	2	0	30	0	0	0	0	0	0	0	0
EEC0885	0	0	23.1		0	23.1	0	23.1	57	1	0	0	71	172	23.9995	1					1	2	0	0	1	1	IA	1	0	6	0	0	0	0	0	0	0	1
EEC0886	0	0	23.4		0	23.4	0	23.4	58	1	4	1	74	152	32.0291	1					1	2	0	0	1	1	IA	1	0	15	0	0	0	0	0	0	0	0
EEC0887	0	0	24.7		0	24.7	0	24.7	45	1	1	1	77	175	25.1429	1					0	2	0	0	1	1	IA	1	0	15	0	0	0	0	0	0	0	0
EEC0888	0	0	25.7		0	25.7	0	25.7	54	1	1	1	77	154	32.4675	1					1	2	0	0	1	1	IA	1	0	35	0	0	0	0	0	0	0	0
EEC0889	0	0	26.4		0	26.4	0	26.4	71	1	3	1	69	154	29.0943	1					1	2	0	0	1	1	IA	1	0	45	0	0	0	0	0	0	0	0
EEC0890	0	0	26.7		0	26.7	0	26.7	51	1	1	0	74	157	30.0215	0					1	2	0	0	1	1	IA	1	0	30	0	0	0	0	0	0	0	0
EEC0891	0	0	27.2		0	27.2	0	27.2	77	1	1	0	72	160	28.125	1					1	2	0	0	1	1	IA	2	0	35	0	0	0	0	0	0	0	0
EEC0892	0	0	27.8		0	27.8	0	27.8	52	1	3	1	77	173	25.7276	0					1	2	0	0	1	1	IA	3	0	6	0	0	0	0	1	0	1	0
EEC0893	0	0	28		0	28	0	28	61	1	1	1	74	152	32.0291	0					1	2	0	0	1	1	IA	1	0	50	0	0	0	0	1	0	1	0
EEC0894	0	0	28.9		0	28.9	0	28.9	49	1	4	0	68	158	27.2392	1					1	2	0	0	1	1	IA	1	0	2	0	0	0	0	0	0	0	0
EEC0895	0	0	31.1		0	31.1	0	31.1	61	1	2	2	73	167	26.1752	1					1	2	0	0	1	1	IA	1	0	18	0	0	0	0	1	0	1	0
EEC0896	0	0	31.1		0	31.1	0	31.1	65	1	3	1	70	166	25.4028	1					0	2	0	0	1	1	IA	1	0	50	0	0	0	0	0	0	0	0
EEC0897	0	0	31.3		0	31.3	0	31.3	54	1	1	1	73	158	29.2421	1					1	2	0	0	1	1	IA	1	0	50	0	0	0	0	0	0	0	0
EEC0898	0	0	32.7		0	32.7	0	32.7	49	1	1	1	75	173	25.0593	0					0	2	0	0	1	1	IA	2	0	30	0	0	0	0	0	0	0	0
EEC0899	0	0	33.1		0	33.1	0	33.1	56	1	2	2	75	169	26.2596	0					0	2	0	0	1	1	IA	1	0	6	0	0	0	0	0	0	0	0
EEC0900	0	0	33.2		0	33.2	0	33.2	56	1	1	1	71	162	27.0538	0					0	2	0	0	1	1	IA	2	0	28	0	0	0	0	0	0	0	0
EEC0901	0	0	33.2		0	33.2	0	33.2	62	1	3	1	71	162	27.0538	0					0	2	0	0	1	1	IA	1	0	20	0	0	0	0	0	0	0	0
EEC0902	0	0	33.2		0	33.2	0	33.2	57	1	2	1	67	158	26.8386	0					1	2	0	0	1	1	IA	1	0	2	0	0	0	0	0	0	0	0
EEC0903	0	0	33.4		0	33.4	0	33.4	59	1	0	0	71	168	25.1559	0					1	2	0	0	1	1	IA	2	0	35	0	0	0	0	0	0	0	0
EEC0904	0	0	34.2		0	34.2	0	34.2	80	1	4	2	69	155	28.7201	0					0	2	0	0	1	1	IA	2	0	80	0	0	0	0	0	0	0	0
EEC0905	0	0	34.3		0	34.3	0	34.3	58	1	5	1	74	164	27.5134	1					1	2	0	0	1	1	IA	1	0	15	0	0	0	0	0	0	0	0
EEC0906	0	0	34.6		0	34.6	0	34.6	61	1	2	1	67	158	26.8386	1					1	2	0	0	1	1	IA	2	0	12	0	0	0	0	0	0	0	0
EEC0907	0	0	34.9		0	34.9	0	34.9	54	1	3	0	73	159	28.8754	0					0	2	0	0	1	1	IA	1	0	2	0	0	0	0	0	0	0	0
EEC0908	0	0	35.6		0	35.6	0	35.6	58	1	0	0	72	166	26.1286	0					0	2	0	0	1	1	IA	2	0	20	0	0	0	0	0	0	0	0
EEC0909	0	0	36		0	36	0	36	54	1	2	2	72	157	29.2101	0					0	2	0	0	1	1	IA	1	0	2	0	0	0	0	0	0	0	0
EEC0910	0	0	36.6		0	36.6	0	36.6	83	1	3	1	72	162	27.4348	1					0	2	0	0	1	1	IA	2	0	75	0	0	0	0	0	0	0	0
EEC0911	0	0	36.6		0	36.6	0	36.6	62	1	1	1	69	159	27.2932	0					1	2	0	0	1	1	IA	1	0	6	0	0	0	0	0	0	0	0
EEC0912	0	0	36.6		0	36.6	0	36.6	57	1	1	0	74	167	26.5338	1					1	2	0	0	1	1	IA	2	0	6	0	0	0	0	0	0	0	0
EEC0913	0	0	36.8		0	36.8	0	36.8	55	1	3	1	74	172	25.0135	1					0	2	0	0	1	1	IA	1	0	16	0	0	0	0	0	0	0	0
EEC0914	0	0	37.6		0	37.6	0	37.6	53	1	0	0	74	164	27.5134	0					1	2	0	0	1	1	IA	1	0	2	0	0	0	0	0	0	0	0
EEC0915	0	0	38.3		0	38.3	0	38.3	74	1	2	1	74	162	28.1969	1					0	2	0	0	1	1	IA	2	0	15	0	0	0	0	0	0	0	0
EEC0916	0	0	39.7		0	39.7	0	39.7	51	1	4	1	71	171	24.281	0					0	2	0	0	1	1	IA	1	0	6	0	0	0	0	0	0	0	0
EEC0917	0	0	40.2		0	40.2	0	40.2	56	1	3	1	72	159	28.4799	1					0	2	0	0	1	1	IA	1	0	6	0	0	0	0	0	0	0	0
EEC0918	0	0	40.4		0	40.4	0	40.4	61	1	0	0	74	165	27.1809	1					1	2	0	0	1	1	IA	2	0	15	0	0	0	0	0	0	0	0
EEC0919	0	0	42.3		0	42.3	0	42.3	78	1	1	1	67	158	26.8386	1					0	2	0	0	1	1	IA	1	0	6	0	0	0	0	0	0	0	0
EEC0920	0	0	42.3		0	42.3	0	42.3	55	1	6	5	73	157	29.6158	1					1	2	0	0	1	1	IA	1	0	6	0	0	0	0	0	0	0	0
EEC0921	0	0	42.5		0	42.5	0	42.5	63	1	1	1	68	156	27.9421	1					0	2	0	0	1	1	IA	1	0	6	0	0	0	0	0	0	0	0
EEC0922	0	0	42.5		0	42.5	0	42.5	56	1	4	1	68	161	26.2336	1					0	2	0	0	1	1	IA	1	0	5	0	0	0	0	0	0	0	0
EEC0923	0	0	42.7		0	42.7	0	42.7	69	1	0	0	73	173	24.3911	1					0	2	0	0	1	1	IA	1	0	11	0	0	0	0	0	0	0	0
EEC0924	0	0	43.2		0	43.2	0	43.2	52	1	2	1	69	160	26.9531	0					1	2	0	0	1	1	IA	1	0	6	0	0	0	0	0	0	0	0
EEC0925	0	0	43.2		0	43.2	0	43.2	67	1	2	1	66	163	24.841	1					0	2	0	0	1	1	IA	1	0	30	0	0	0	0	0	0	0	0
EEC0926	0	0	44.8		0	44.8	0	44.8	49	1	1	1	72	158	28.8415	1					1	2	0	0	1	1	IA	1	0	2	0	0	0	0	0	0	0	0
EEC0927	0	0	45.3		0	45.3	0	45.3	65	1	4	2	73	159	28.8754	1					0	2	0	0	1	1	IA	1	0	6	0	0	0	0	0	0	0	0
EEC0928	0	0	45.3		0	45.3	0	45.3	53	1	4	2	68	165	24.977	0					0	2	0	0	1	1	IA	1	0	6	0	0	0	0	0	0	0	0
EEC0929	0	0	45.6		0	45.6	0	45.6	67	1	2	1	68	157	27.5873	1					1	2	0	0	1	1	IA	2	0	45	0	0	0	0	0	0	0	0
EEC0930	0	0	45.8		0	45.8	0	45.8	77	1	3	2	66	166	23.9512	1					1	2	0	0	1	1	IA	2	0	35	0	0	0	0	0	0	0	0
EEC0931	0	0	46.2		0	46.2	0	46.2	51	1	1	1	66	159	26.1066	0					0	2	0	0	1	1	IA	1	0	10	0	0	0	0	0	0	0	0
EEC0932	0	0	46.7		0	46.7	0	46.7	79	1	4	1	66	149	29.7284	1					0	2	0	0	1	1	IA	2	0	10	0	0	0	0	0	0	0	0
EEC0933	0	0	46.7		0	46.7	0	46.7	57	1	2	0	65	172	21.9713	0					1	2	0	0	1	1	IA	1	0	6	0	0	0	0	0	0	0	0
EEC0934	0	0	46.9		0	46.9	0	46.9	49	1	4	3	72	159	28.4799	0					0	2	0	0	1	1	IA	1	0	20	0	0	0	0	0	0	0	0
EEC0935	0	0	46.9		0	46.9	0	46.9	46	1	5	4	66	160	25.7812	0					0	2	0	0	1	1	IA	1	0	6	0	0	0	0	0	0	0	0
EEC0936	0	0	47.8		0	47.8	0	47.8	56	1	5	1	64	166	23.2254	1					0	2	0	0	1	1	IA	2	0	24	0	0	0	0	0	0	0	0
EEC0937	0	0	47.8		0	47.8	0	47.8	67	1	3	1	67	159	26.5021	1					1	2	0	0	1	1	IA	1	0	22	0	0	0	0	0	0	0	0
EEC0938	0	0	48.7		0	48.7	0	48.7	56	1	4	1	64	155	26.6389	1					1	2	0	0	1	1	IA	1	0	20	0	0	0	0	0	0	0	0
EEC0939	0	0	49.6		0	49.6	0	49.6	53	1	2	1	66	163	24.841	1					1	2	0	0	1	1	IA	1	0	25	0	0	0	0	0	0	0	0
EEC0940	0	0	49.9		0	49.9	0	49.9	77	1	3	1	66	162	25.1486	1					1	2	0	0	1	1	IA	1	0	6	0	0	0	0	0	0	0	0
EEC0941	0	0	50		0	50	0	50	63	1	5	5	69	151	30.2618	1					0	2	0	0	1	1	IA	1	0	4	0	0	0	0	0	0	0	0
EEC0942	0	0	50		0	50	0	50	58	1	2	1	63	158	25.2363	0					1	2	0	0	1	1	IA	1	0	11	0	0	0	0	0	0	0	0
EEC0943	0	0	50.7		0	50.7	0	50.7	66	1	1	1	68	161	26.2336	1					1	2	0	0	1	1	IA	1	0	20	0	0	0	0	0	0	0	0
EEC0944	0	0	51.1		0	51.1	0	51.1	62	1	5	1	64	166	23.2254	1					0	2	0	0	1	1	IA	1	0	20	0	0	0	0	0	0	0	0
EEC0945	0	0	51.1		0	51.1	0	51.1	51	1	4	1	68	152	29.4321	0					1	2	0	0	1	1	IA	2	0	6	0	0	0	0	0	0	0	0
EEC0946	0	0	52.3		0	52.3	0	52.3	62	1	3	2	69	161	26.6193	0					1	2	0	0	1	1	IA	1	0	12	0	0	0	0	0	0	0	0
EEC0947	0	0	52.4		0	52.4	0	52.4	57	1	5	2	68	161	26.2336	1					1	2	0	0	1	1	IA	1	0	5	0	0	0	0	0	0	0	0
EEC0948	0	0	53		0	53	0	53	58	1	2	2	62	153	26.4855	1					1	2	0	0	1	1	IA	2	0	15	0	0	0	0	0	0	0	0
EEC0949	0	0	53.8		0	53.8	0	53.8	52	1	3	1	66	148	30.1315	0					1	2	0	0	1	1	IA	1	0	18	0	0	0	0	0	0	0	0
EEC0950	0	0	54.2		0	54.2	0	54.2	78	1	4	1	69	157	27.993	1					0	2	0	0	1	1	IA	1	0	40	0	0	0	0	0	0	0	0
EEC0951	0	0	54.8		0	54.8	0	54.8	50	1	5	2	67	170	23.1834	0					0	2	0	0	1	1	IA	1	0	53	0	0	0	0	0	0	0	0
EEC0952	0	0	56.2		0	56.2	0	56.2	60	1	1	1	63	152	27.268	1					0	2	0	0	1	1	IA	1	0	30	0	0	0	0	0	0	0	0
EEC0953	0	0	56.6		0	56.6	0	56.6	52	1	1	1	63	158	25.2363	0					1	2	0	0	1	1	IA	1	0	3	0	0	0	0	0	0	0	0
EEC0954	0	0	57.1		0	57.1	0	57.1	65	1	1	1	64	152	27.7008	1					1	2	0	0	1	1	IA	1	0	32	0	0	0	0	0	0	0	0
EEC0955	0	0	57.7		0	57.7	0	57.7	53	1	2	2	69	159	27.2932	0					1	2	0	0	1	1	IA	1	0	17	0	0	0	0	0	0	0	0
EEC0956	0	0	58.8		0	58.8	0	58.8	60	1	3	1	61	162	23.2434	1					0	2	0	0	1	1	IA	2	0	6	0	0	0	0	0	0	0	0
EEC0957	0	0	58.9		0	58.9	0	58.9	64	1	5	2	69	154	29.0943	0					0	2	0	0	1	1	IA	2	0	20	0	0	0	0	0	0	0	0
EEC0958	0	0	58.9		0	58.9	0	58.9	56	1	4	2	68	165	24.977	0					1	2	0	0	1	1	IA	1	0	6	0	0	0	0	0	0	0	0
EEC0959	0	0	59.2		0	59.2	0	59.2	57	1	1	1	65	163	24.4646	0					0	2	0	0	1	1	IA	1	0	35	0	0	0	0	0	0	0	0
EEC0960	0	0	59.3		0	59.3	0	59.3	57	1	3	2	63	165	23.1405	0					1	2	0	0	1	1	IA	1	0	2	0	0	0	0	0	0	0	0
EEC0961	0	0	59.3		0	59.3	0	59.3	72	1	1	1	65	162	24.7676	1					0	2	0	0	1	1	IA	1	0	6	0	0	0	0	0	0	0	0
EEC0962	0	0	59.3		0	59.3	0	59.3	53	1	3	2	69	152	29.865	0					1	2	0	0	1	1	IA	1	0	37	0	0	0	0	0	0	0	0
EEC0963	0	0	59.7		0	59.7	0	59.7	54	1	3	3	61	165	22.4059	0					0	2	0	0	1	1	IA	1	0	60	0	0	0	0	0	0	0	0
EEC0964	0	0	60.5		0	60.5	0	60.5	63	1	2	1	68	157	27.5873	1					1	2	0	0	1	1	IA	1	0	6	0	0	0	0	0	0	0	0
EEC0965	0	0	60.6		0	60.6	0	60.6	51	1	0	0	69	164	25.6544	0					0	2	0	0	1	1	IA	1	0	33	0	0	0	0	0	0	0	0
EEC0966	0	0	60.6		0	60.6	0	60.6	65	1	3	1	62	155	25.8065	0					0	2	0	0	1	1	IA	2	0	18	0	0	0	0	0	0	0	0
EEC0967	0	0	61		0	61	0	61	57	1	1	1	63	166	22.8625	0					0	2	0	0	1	1	IA	1	0	30	0	0	0	0	0	0	0	0
EEC0968	0	0	61.2		0	61.2	0	61.2	55	1	3	2	60	152	25.9695	1					1	2	0	0	1	1	IA	1	0	5	0	0	0	0	0	0	0	0
EEC0969	0	0	61.9		0	61.9	0	61.9	48	1	1	1	66	162	25.1486	0					1	2	0	0	1	1	IA	1	0	30	0	0	0	0	0	0	0	0
EEC0970	0	0	61.9		0	61.9	0	61.9	52	1	0	0	65	157	26.3702	0					1	2	0	0	1	1	IA	1	0	30	0	0	0	0	0	0	0	0
EEC0971	0	0	61.9		0	61.9	0	61.9	69	1	2	1	61	158	24.4352	0					0	2	0	0	1	1	IA	1	0	15	0	0	0	0	0	0	0	0
EEC0972	0	0	62.3		0	62.3	0	62.3	54	1	4	2	65	161	25.0762	0					0	2	0	0	1	1	IA	1	0	25	0	0	0	0	0	0	0	0
EEC0973	0	0	62.4		0	62.4	0	62.4	51	1	5	2	61	164	22.68	0					0	2	0	0	1	1	IA	1	0	12	0	0	0	0	0	0	0	0
EEC0974	0	0	62.5		0	62.5	0	62.5	63	1	2	1	65	153	27.7671	1					1	2	0	0	1	1	IA	1	0	30	0	0	0	0	0	0	0	0
EEC0975	0	0	62.5		0	62.5	0	62.5	56	1	4	1	65	159	25.711	0					1	2	0	0	1	1	IA	1	0	6	0	0	0	0	1	0	1	0
EEC0976	0	0	62.6		0	62.6	0	62.6	48	1	2	1	59	166	21.4109	0					1	2	0	0	1	1	IA	1	0	2	0	0	0	0	0	0	0	0
EEC0977	0	0	62.8		0	62.8	0	62.8	57	1	2	1	60	171	20.5191	0					0	2	0	0	1	1	IA	1	0	15	0	0	0	0	0	0	0	0
EEC0978	0	0	63		0	63	0	63	84	1	2	1	59	166	21.4109	0					1	2	0	0	1	1	IA	1	0	20	0	0	0	0	0	0	0	0
EEC0979	0	0	63		0	63	0	63	59	1	1	1	62	158	24.8358	0					1	2	0	0	1	1	IA	1	0	6	0	0	0	0	0	0	0	0
EEC0980	0	0	63.8		0	63.8	0	63.8	64	1	3	1	60	159	23.7332	0					1	2	0	0	1	1	IA	1	0	3	0	0	0	0	0	0	0	0
EEC0981	0	0	63.9		0	63.9	0	63.9	70	1	0	2	61	156	25.0657	0					1	2	0	0	1	1	IA	2	0	10	0	0	0	0	0	0	0	0
EEC0982	0	0	64.3		0	64.3	0	64.3	64	1	3	2	58	153	24.7768	1					1	2	0	0	1	1	IA	2	0	20	0	0	0	0	0	0	0	0
EEC0983	0	0	64.5		0	64.5	0	64.5	56	1	3	3	57	162	21.7193	1					1	2	0	0	1	1	IA	1	0	27	0	0	0	0	0	0	0	0
EEC0984	0	0	65.1		0	65.1	0	65.1	75	1	3	1	58	162	22.1003	0					1	2	0	0	1	1	IA	1	0	6	0	0	0	0	0	0	0	0
EEC0985	0	0	65.3		0	65.3	0	65.3	68	1	4	3	57	164	21.1927	1					1	2	0	0	1	1	IA	1	0	6	0	0	0	0	0	0	0	0
EEC0986	0	0	65.6		0	65.6	0	65.6	64	1	3	0	56	155	23.3091	0					0	2	0	0	1	1	IA	1	0	13	0	0	0	0	0	0	0	0
EEC0987	0	0	65.8		0	65.8	0	65.8	68	1	3	2	64	155	26.6389	1					0	2	0	0	1	1	IA	1	0	2	0	0	0	0	0	0	0	0
EEC0988	0	0	65.8		0	65.8	0	65.8	60	1	2	2	58	164	21.5645	0					1	2	0	0	1	1	IA	1	0	20	0	0	0	0	0	0	0	0
EEC0989	0	0	65.9		0	65.9	0	65.9	77	1	2	2	59	165	21.6713	0					0	2	0	0	1	1	IA	2	0	30	0	0	0	0	0	0	0	0
EEC0990	0	0	66.1		0	66.1	0	66.1	56	1	2	1	60	157	24.3418	1					1	2	0	0	1	1	IA	1	0	39	0	0	0	0	0	0	0	0
EEC0991	0	0	66.3		0	66.3	0	66.3	56	1	3	1	61	164	22.68	1					1	2	0	0	1	1	IA	2	0	15	0	0	0	0	0	0	0	0
EEC0992	0	0	66.3		0	66.3	0	66.3	51	1	2	2	58	166	21.048	0					1	2	0	0	1	1	IA	1	0	17	0	0	0	0	0	0	0	0
EEC0993	0	0	66.3		0	66.3	0	66.3	55	1	1	1	61	165	22.4059	1					1	2	0	0	1	1	IA	1	0	6	0	0	0	0	0	0	0	0
EEC0994	0	0	67.7		0	67.7	0	67.7	51	1	2	1	60	158	24.0346	0					0	2	0	0	1	1	IA	2	0	30	0	0	0	0	0	0	0	0
EEC0995	0	0	68.6		0	68.6	0	68.6	51	1	3	1	59	155	24.5578	0					0	2	0	0	1	1	IA	1	0	2	0	0	0	0	0	0	0	0
EEC0996	0	0	69.6		0	69.6	0	69.6	41	1	3	2	60	160	23.4375	0					1	2	0	0	1	1	IA	1	0	35	0	0	0	0	0	0	0	0
EEC0997	0	0	70.8		0	70.8	0	70.8	80	1	2	1	57	160	22.2656	0					1	2	0	0	1	1	IA	1	0	20	0	0	0	0	0	0	0	0
EEC0998	0	0	70.9		0	70.9	0	70.9	59	1	2	2	61	162	23.2434	0					1	2	0	0	1	1	IA	1	0	6	0	0	0	0	0	0	0	0
EEC0999	0	0	71.2		0	71.2	0	71.2	61	1	3	2	57	166	20.6852	1					1	2	0	0	1	1	IA	1	0	6	0	0	0	0	0	0	0	0
EEC1000	0	0	72.1		0	72.1	0	72.1	62	1	3	1	63	156	25.8876	0					0	2	0	0	1	1	IA	2	0	10	0	0	0	0	0	0	0	0
EEC1001	0	0	72.1		0	72.1	0	72.1	58	1	3	1	60	164	22.3081	0					1	2	0	0	1	1	IA	1	0	10	0	0	0	0	0	0	0	0
EEC1002	0	0	73.4		0	73.4	0	73.4	50	1	0	0	61	162	23.2434	0					1	2	0	0	1	1	IA	1	0	15	0	0	0	0	0	0	0	0
EEC1003	0	0	73.5		0	73.5	0	73.5	61	1	2	1	57	154	24.0344	0					1	2	0	0	1	1	IA	1	0	22	0	0	0	0	0	0	0	0
EEC1004	0	0	73.6		0	73.6	0	73.6	83	1	2	0	59	153	25.204	1					0	2	0	0	1	1	IA	1	0	8	0	0	0	0	0	0	0	0
EEC1005	0	0	73.7		0	73.7	0	73.7	62	1	3	1	56	164	20.8209	1					1	2	0	0	1	1	IA	1	0	19	0	0	0	0	0	0	0	0
EEC1006	0	0	74.3		0	74.3	0	74.3	55	1	2	1	62	166	22.4996	0					1	2	0	0	1	1	IA	1	0	25	0	0	0	0	0	0	0	0
EEC1007	0	0	75		0	75	0	75	68	1	2	0	56	161	21.6041	0					0	2	0	0	1	1	IA	1	0	6	0	0	0	0	0	0	0	0
EEC1008	0	0	75.2		0	75.2	0	75.2	53	1	2	1	57	151	24.9989	1					1	2	0	0	1	1	IA	1	0	12	0	0	0	0	0	0	0	0
EEC1009	0	0	75.6		0	75.6	0	75.6	50	1	1	1	55	164	20.4491	0					0	2	0	0	1	1	IA	1	0	2	0	0	0	0	0	0	0	0
EEC1010	0	0	77.6		0	77.6	0	77.6	63	1	6	5	61	161	23.533	1					0	2	0	0	1	1	IA	1	0	6	0	0	0	0	0	0	0	0
EEC1011	0	0	77.7		0	77.7	0	77.7	57	1	1	1	61	161	23.533	0					1	2	0	0	1	1	IA	1	0	20	0	0	0	0	0	0	0	0
EEC1012	0	0	79.2		0	79.2	0	79.2	55	1	0	0	56	167	20.0796	1					0	2	0	0	1	1	IA	1	0	20	0	0	0	0	0	0	0	1
EEC1013	0	0	80.1		0	80.1	0	80.1	58	1	2	1	54	163	20.3244	1					0	2	0	0	1	1	IA	1	0	25	0	0	0	0	0	0	0	0
EEC1014	0	0	81.5		0	81.5	0	81.5	70	1	2	0	59	163	22.2063	1					0	2	0	0	1	1	IA	1	0	20	0	0	0	0	0	0	0	0
EEC1015	0	0	81.8		0	81.8	0	81.8	55	1	2	1	61	151	26.7532	1					0	2	0	0	1	1	IA	1	0	6	0	0	0	0	0	0	0	0
EEC1016	0	0	82		0	82	0	82	61	1	3	1	55	158	22.0317	0					1	2	0	0	1	1	IA	1	0	25	0	0	0	0	0	0	0	0
EEC1017	0	0	82.7		0	82.7	0	82.7	77	1	2	1	54	154	22.7694	1					0	2	0	0	1	1	IA	1	0	40	0	0	0	0	0	0	0	0
EEC1018	0	0	83.1		0	83.1	0	83.1	51	1	3	1	53	168	18.7783	1					0	2	0	0	1	1	IA	1	0	7	0	0	0	0	0	0	0	0
EEC1019	0	0	83.6		0	83.6	0	83.6	52	1	1	0	59	162	22.4813	0					1	2	0	0	1	1	IA	1	0	33	0	0	0	0	0	0	0	0
EEC1020	0	0	84		0	84	0	84	58	1	4	1	54	168	19.1327	0					0	2	0	0	1	1	IA	1	0	2	0	0	0	0	0	0	0	0
EEC1021	0	0	85.3		0	85.3	0	85.3	81	1	3	1	58	166	21.048	1					0	2	0	0	1	1	IA	1	0	20	0	0	0	0	0	0	0	0
EEC1022	0	0	85.9		0	85.9	0	85.9	59	1	2	1	55	159	21.7555	0					0	2	0	0	1	1	IA	1	0	20	0	0	0	0	0	0	0	0
EEC1023	0	0	86.9		0	86.9	0	86.9	65	1	3	1	54	153	23.0681	1					1	2	0	0	1	1	IA	1	0	6	0	0	0	0	0	0	0	0
EEC1024	0	0	90.1		0	90.1	0	90.1	58	1	0	0	57	158	22.8329	1					0	2	0	0	1	1	IA	1	0	3	0	0	0	0	0	0	0	0
EEC1025	0	0	90.2		0	90.2	0	90.2	53	1	1	1	57	159	22.5466	0					0	2	0	0	1	1	IA	1	0	12	0	0	0	0	0	0	0	0
EEC1026	0	0	90.3		0	90.3	0	90.3	49	1	3	1	56	156	23.0112	0					1	2	0	0	1	1	IA	1	0	15	0	0	0	0	0	0	0	0
EEC1027	0	0	92		0	92	0	92	56	1	2	1	55	161	21.2183	0					1	2	0	0	1	1	IA	2	0	16	0	0	0	0	0	0	0	0
EEC1028	0	0	92.4		0	92.4	0	92.4	62	1	4	2	59	162	22.4813	0					1	2	0	0	1	1	IA	1	0	25	0	0	0	0	0	0	0	0
EEC1029	0	0	93.4		0	93.4	0	93.4	56	1	3	2	54	161	20.8325	1					0	2	0	0	1	1	IA	1	0	7	0	0	0	0	0	0	0	0
EEC1030	0	0	93.9		0	93.9	0	93.9	56	1	6	1	59	166	21.4109	0					0	2	0	0	1	1	IA	1	0	20	0	0	0	0	0	0	0	0
EEC1031	0	0	94.7		0	94.7	0	94.7	76	1	1	1	53	157	21.5019	1					0	2	0	0	1	1	IA	1	0	15	0	0	0	0	0	0	0	0
EEC1032	0	0	95.3		0	95.3	0	95.3	51	1	4	1	58	162	22.1003	0					1	2	0	0	1	1	IA	1	0	25	0	0	0	0	0	0	0	0
EEC1033	0	0	95.8		0	95.8	0	95.8	73	1	3	1	52	166	18.8707	0					1	2	0	0	1	1	IA	2	0	15	0	0	0	0	0	0	0	0
EEC1034	0	0	95.9		0	95.9	0	95.9	54	1	1	1	55	159	21.7555	0					0	2	0	0	1	1	IA	1	0	15	0	0	0	0	0	0	0	0
EEC1035	0	0	96		0	96	0	96	57	1	1	1	53	162	20.1951	1					0	2	0	0	1	1	IA	1	0	15	0	0	0	0	0	0	0	0
EEC1036	0	0	96.4		0	96.4	0	96.4	57	1	2	1	56	155	23.3091	1					0	2	0	0	1	1	IA	2	0	25	0	0	0	0	0	0	0	0
EEC1037	0	0	97.6		0	97.6	0	97.6	58	1	3	1	54	167	19.3625	0					0	2	0	0	1	1	IA	1	0	25	0	0	0	0	0	0	0	0
EEC1038	0	0	99.8		0	99.8	0	99.8	57	1	3	3	56	164	20.8209	1					0	2	0	0	1	1	IA	1	0	10	0	0	0	0	0	0	0	0
EEC1039	0	0	100		0	100	0	100	50	1	3	2	56	157	22.719	0					0	2	0	0	1	1	IA	1	0	15	0	0	0	0	0	0	0	0
EEC1040	0	0	100.6		0	100.6	0	100.6	61	1	3	1	53	165	19.4674	0					0	2	0	0	1	1	IA	1	0	8	0	0	0	0	0	0	0	0
EEC1041	0	0	102		0	102	0	102	51	1	1	1	53	167	19.0039	0					0	2	0	0	1	1	IA	1	0	15	0	0	0	0	0	0	0	0
EEC1042	0	0	103.6		0	103.6	0	103.6	50	1	1	0	57	149	25.6745	0					0	2	0	0	1	1	IA	1	0	30	0	0	0	0	0	0	0	0
EEC1043	0	0	104.8		0	104.8	0	104.8	60	1	1	1	52	164	19.3337	0					0	2	0	0	1	1	IA	1	0	5	0	0	0	0	0	0	0	0
EEC1044	0	1	9.4	2	1	9.4	1	9.4	61	1	1	0	49	156	20.1348	1					1	1	1	0	1	1	IA	3	1	50	0	0	0	0	1	0	1	0
EEC1045	0	1	6.6	1	1	17.8	1	17.8	46	0	3	1	53	165	19.4674	0					0	1	1	0	1	1	IA	3	0	70	0	0	0	0	0	0	0	0
EEC1046	0	1	21	2	1	39.4	1	39.4	65	1	3	1	50	158	20.0288	0					0	1	1	0	1	1	IA	2	0	25	0	0	0	0	0	0	0	0
EEC1047	0	1	15.9	2	1	74.8	1	74.8	62	1	3	1	49	152	21.2084	0					0	2	1	0	1	1	IA	2	0	5	0	0	0	0	0	0	0	0
EEC1048	0	1	3.8	2	1	24.2	1	24.2	28	0	5	1	52	165	19.1001	0					0	1	0	0	1	1	IA	2	0	60	0	0	0	0	0	0	0	0
EEC1049	0	1	42.6	1	1	63.4	1	63.4	50	0	2	1	50	156	20.5457	1					0	1	0	0	1	1	IA	2	0	40	0	0	0	0	0	0	0	0
EEC1050	0	1	49.5	1	1	74.6	1	74.6	48	0	2	1	53	157	21.5019	1					0	1	0	0	1	1	IA	1	0	30	0	0	0	0	0	0	0	0
EEC1051	0	1	22.4	1	1	32.6	1	32.6	78	1	1	1	50	162	19.052	1					0	1	0	0	1	1	IA	3	0	2	0	0	0	0	1	0	1	0
EEC1052	0	1	6.9	2	1	28.2	1	28.2	46	0	5	2	49	153	20.9321	0					0	2	0	0	1	1	IA	1	0	15	0	0	0	0	0	0	0	0
EEC1053	0	1	42.5	1	1	58.7	1	58.7	52	0	4	2	52	175	16.9796	0					0	2	0	0	1	1	IA	1	0	30	0	0	0	0	0	0	0	0
EEC1054	0	1	32.9	1	1	39	1	39	53	1	2	1	53	162	20.1951	0					1	2	0	0	1	1	IA	2	0	6	0	0	0	0	1	0	1	0
EEC1055	0	1	27.8		0	27.8	0	27.8	48	0	2	2	48	161	18.5178	0					1	1	1	0	1	1	IA	3	1	85	0	0	0	0	0	0	0	0
EEC1056	0	1	60.6		0	60.6	0	60.6	81	1	1	1	46	154	19.3962	1					0	2	0	0	1	1	IA	2	1	40	0	0	0	0	0	0	0	0
EEC1057	0	1	20.2	2	0	38.2	0	38.2	56	1	3	2	50	163	18.8189	0					0	2	1	0	1	1	IA	2	1	20	0	0	0	0	0	0	0	0
EEC1058	0	1	30.3	2	0	38.5	0	38.5	31	0	2	1	48	168	17.0068	0					0	1	1	0	1	1	IA	2	0	12	0	0	0	0	1	1	0	0
EEC1059	0	1	22.5	2	0	48.9	0	48.9	52	1	3	1	53	164	19.7055	1					0	1	1	0	1	1	IA	2	0	15	0	0	0	0	1	1	0	0
EEC1060	0	1	54.1	1	0	103.9	0	103.9	61	1	2	2	53	164	19.7055	0					1	1	1	0	1	1	IA	3	0	22	0	0	0	0	1	0	1	0
EEC1061	0	1	50.1	1	0	59.3	0	59.3	63	1	2	0	54	158	21.6311	0					1	1	1	0	1	1	IA	2	0	4	0	0	0	0	0	0	0	0
EEC1062	0	1	21.9	1	0	38.2	0	38.2	65	1	2	1	48	145	22.83	1					1	1	1	0	1	1	IA	1	0	10	0	0	0	0	1	0	1	0
EEC1063	0	1	36.2	2	0	57	0	57	28	0	2	1	49	149	22.0711	0					1	2	1	1	1	1	IA	1	0	20	0	0	0	0	0	0	0	0
EEC1064	0	1	66.3	2	0	80.6	0	80.6	44	0	3	2	51	157	20.6905	0					0	2	1	0	1	1	IA	1	0	5	0	0	0	0	1	1	0	0
EEC1065	0	1	33.2	2	0	63.7	0	63.7	55	1	1	1	44	156	18.0802	1					1	2	1	0	1	1	IA	2	0	18	0	0	0	0	0	0	0	0
EEC1066	0	1	14.2	2	0	96.5	0	96.5	64	1	2	1	47	161	18.132	1					1	2	1	0	1	1	IA	1	0	20	0	0	0	0	0	0	0	0
EEC1067	0	1	47.3	2	0	49.3	0	49.3	53	1	2	1	42	166	15.2417	0					1	2	1	0	1	1	IA	1	0	30	0	0	0	0	0	0	0	0
EEC1068	0	1	52.9	2	0	60.1	0	60.1	54	1	2	1	52	161	20.061	0					1	2	1	0	1	1	IA	2	0	6	0	0	0	0	0	0	0	0
EEC1069	0	1	22	1	0	42.3	0	42.3	65	1	5	1	67	163	25.2174	1					0	2	1	0	1	1	IA	2	0	25	0	0	0	0	1	0	1	0
EEC1070	0	1	37	1	0	42.1	0	42.1	52	1	4	1	74	156	30.4076	1					1	2	1	0	1	1	IA	3	0	25	0	0	0	0	1	0	1	0
EEC1071	0	1	32.7	2	0	35.7	0	35.7	59	1	3	3	56	162	21.3382	0					0	1	0	0	1	1	IA	2	0	11	0	0	0	0	0	0	0	0
EEC1072	0	1	14.5	2	0	48.6	0	48.6	59	1	2	1	67	159	26.5021	1					1	1	0	0	1	1	IA	1	0	20	0	0	0	0	0	0	0	0
EEC1073	0	1	26	1	0	30.1	0	30.1	63	1	1	1	50	155	20.8117	1					0	1	0	0	1	1	IA	3	0	40	0	0	0	0	1	1	0	0
EEC1074	0	1	30.6	1	0	87.5	0	87.5	57	1	1	1	69	167	24.7409	1					1	1	0	0	1	1	IA	1	0	18	0	0	0	0	0	0	0	1
EEC1075	0	1	66.2	2	0	100.2	0	100.2	59	1	3	2	49	148	22.3703	0					1	2	0	0	1	1	IA	3	0	6	0	0	0	0	0	0	0	0
EEC1076	0	1	25	1	0	28	0	28	52	1	4	2	53	165	19.4674	1					1	2	0	0	1	1	IA	1	0	65	0	0	0	0	0	0	0	0
EEC1077	0	1	25.1	1	0	41.4	0	41.4	81	1	1	1	62	158	24.8358	1					0	2	0	0	1	1	IA	3	0	40	0	0	0	0	0	0	0	0
EEC1078	0	1	44.7	1	0	65.8	0	65.8	62	1	4	4	74	164	27.5134	1					0	2	0	0	1	1	IA	1	0	22	0	0	0	0	0	0	0	0
EEC1079	1	0	54.6		0	54.6	0	54.6	46	0	2	1	45	164	17	0	0		0		1	2	1	0	1	1	IA	1	0	30	0	0	0	0	0	0	0	0
EEC1080	1	0	71.2		0	71.2	0	71.2	45	0	2	1	47	155	20	0	0		0		0	2	1	0	1	1	IA	1	0	20	1	1	1	0	0	0	0	0
EEC1081	1	0	62.2		0	62.2	0	62.2	41	0	0	0	48	155	20	0	0		0		0	2	1	0	1	1	IA	1	0	6	1	1	1	1	0	0	0	0
EEC1082	1	0	68.1		0	68.1	0	68.1	56	1	3	1	48	160	19	0	0		0		1	2	1	0	1	1	IA	3	0	10	0	0	0	0	1	0	1	0
EEC1083	1	0	45.4		0	45.4	0	45.4	50	1	2	1	48	158	19	0	0		0		1	2	1	0	1	1	IA	1	0	2	0	0	0	0	0	0	0	0
EEC1084	1	0	27.3		0	27.3	0	27.3	57	1	2	1	49	150	21.7778	1	0		0		0	2	1	0	1	1	IA	1	0	30	0	0	0	0	0	0	0	0
EEC1085	2								27	0	0	0	50	172	17	0	0		0		1	2	1	0	1	1	IA	1	0	10	0	0	0	0	0	0	0	0
EEC1086	2	0	79.2		0	79.2	0	79.2	42	1	1	1	50	158	20	0	0		0		1	2	1	0	1	1	IA	1	0	20	0	0	0	0	0	0	0	1
EEC1087	1	0	61.7		0	61.7	0	61.7	40	0	1	1	50	160	20	0	0		0		0	2	1	0	1	1	IA	3	0	30	0	0	0	0	1	0	1	0
EEC1088	1	0	57		0	57	0	57	29	0	0	0	50	152	22	0	0		0		1	1	0	1	1	1	IA	1	0	6	0	0	0	0	0	0	0	0
EEC1089	1	0	37.7		0	37.7	0	37.7	51	0	2	1	50	165	18	0	0		0		0	2	0	0	1	1	IA	1	0	15	0	0	0	0	0	0	0	0
EEC1090	1	0	62.8		0	62.8	0	62.8	52	1	0	0	50	168	18	0	0		0		0	2	0	0	1	1	IA	1	0	13	0	0	0	0	0	0	0	0
EEC1091	1	0	60		0	60	0	60	53	1	2	1	50	168	18	0	0		0		0	2	0	0	1	1	IA	1	0	10	0	0	0	0	0	0	0	0
EEC1092	1	0	39.7		0	39.7	0	39.7	55	1	3	1	50	160	20	1	0		0		0	2	0	0	1	1	IA	1	0	6	0	0	0	0	0	0	0	0
EEC1093	1	1	21.1	2	1	29.1	1	29.1	38	0	1	1	50	156	21	0	0		0		0	1	1	1	1	1	IA	1	1	35	0	0	0	0	0	0	0	0
EEC1094	2	0	30.2		0	30.2	0	30.2	47	1	2	2	51	157	21	0	0		0		1	2	1	0	1	1	IA	2	0	10	0	0	0	0	0	0	0	0
EEC1095	1	0	33.6		0	33.6	0	33.6	48	0	2	1	51	158	20	0	0		0		0	2	0	0	1	1	IA	1	0	2	0	0	0	0	0	0	0	0
EEC1096	1	0	62.5		0	62.5	0	62.5	56	1	2	1	52	164	19	0	0		1	妹妹乳腺癌	1	2	0	0	1	1	IA	3	1	25	0	0	0	0	1	1	0	0
EEC1097	1	0	75.2		0	75.2	0	75.2	52	1	1	1	52	155	22	0	0		0		0	2	1	0	1	1	IA	2	0	2	0	0	0	0	0	0	0	0
EEC1098	1	0	59.6		0	59.6	0	59.6	55	1	3	1	52	156	21	0	0		0		0	2	1	0	1	1	IA	3	0	28	0	0	0	0	1	0	1	0
EEC1099	1	0	71.2		0	71.2	0	71.2	53	1	1	1	52	160	20	1	0		0		0	2	1	0	1	1	IA	1	0	15	0	0	0	0	0	0	0	0
EEC1100	1	0	57.7		0	57.7	0	57.7	53	1	2	1	52	155	22	0	0		0		1	2	1	0	1	1	IA	1	0	8	0	0	0	0	0	0	0	0
EEC1101	1	0	60.6		0	60.6	0	60.6	45	1	2	1	52	155	22	0	0		1	父亲胃癌	1	2	0	0	1	1	IA	1	0	25	0	0	0	0	0	0	0	0
EEC1102	2	0	62		0	62	0	62	27	0	0	0	53	160	21	1	0		0		0	2	0	1	1	1	IA	1	0	25	0	0	0	0	0	0	0	0
EEC1103	1	0	73.1		0	73.1	0	73.1	54	1	6	5	53	160	21	0	0		0		0	1	1	0	1	1	IA	1	0	15	0	0	0	0	0	0	0	0
EEC1104	1	0	32.1		0	32.1	0	32.1	54	1	1	1	53	161	20	0	0		0		0	1	1	0	1	1	IA	2	0	65	0	0	0	0	0	0	0	0
EEC1105	1	0	23.4		0	23.4	0	23.4	53	1	2	1	53	168	19	0	0		0		0	2	1	0	1	1	IA	1	0	15	0	0	0	0	1	1	0	0
EEC1106	1	0	46.8		0	46.8	0	46.8	56	0	3	2	53	153	23	1	0		0		0	2	0	0	1	1	IA	1	0	35	0	0	0	0	0	0	0	0
EEC1107	1	0	62.8		0	62.8	0	62.8	61	1	3	1	53	165	19	0	0		0		1	2	0	0	1	1	IA	2	0	6	0	0	0	0	0	0	0	0
EEC1108	1	0	39.5		0	39.5	0	39.5	52	1	5	5	53	153	23	0	0		0		0	2	0	0	1	1	IA	1	0	35	0	0	0	0	0	0	0	0
EEC1109	1	0	49.5		0	49.5	0	49.5	52	1	4	1	54	161	21	0	0		0		1	2	0	0	1	1	IA	1	0	2	0	0	0	0	0	0	0	0
EEC1110	1	0	49		0	57.5	0	57.5	51	0	2	1	55	163	21	0	0		0		1	2	1	0	1	1	IA	1	1	35	0	0	0	0	1	0	0	0
EEC1111	1	0	74.2		0	74.2	0	74.2	50	0	1	1	55	155	23	0	0		0		0	2	1	0	1	1	IA	1	0	20	0	0	0	0	0	0	0	0
EEC1112	1	0	70.6		0	70.6	0	70.6	50	1	2	1	55	158	22	1	0		0		0	2	1	0	1	1	IA	1	0	6	0	0	0	0	0	0	0	0
EEC1113	1	0	59.4		0	59.4	0	59.4	50	1	2	1	55	163	21	0	0		0		1	2	1	0	1	1	IA	1	0	18	0	0	0	0	0	0	0	0
EEC1114	1	0	68.9		0	68.9	0	68.9	48	0	4	1	55	160	21	0	0		0		0	1	0	0	1	1	IA	1	0	30	0	0	0	0	0	0	0	0
EEC1115	1	0	58.6		0	58.6	0	58.6	81	1	3	2	55	158	22	1	0		0		0	2	0	0	1	1	IA	1	0	6	0	0	0	0	0	0	0	0
EEC1116	1	0	24.7		0	24.7	0	24.7	72	1	5	2	55	160	21	1	0		0		0	2	0	0	1	1	IA	1	0	6	0	0	0	0	0	0	0	0
EEC1117	2	0	26.9		0	26.9	0	26.9	51	1	2	1	56	162	21.3382	1	0		0		0	1	1	0	1	1	IA	1	0	15	0	0	0	0	0	0	0	0
EEC1118	1	0	50.7		0	50.7	0	50.7	40	0	3	1	56	168	20	0	0		0		1	2	1	0	1	1	IA	1	0	2	0	0	0	0	0	0	0	0
EEC1119	1	0	57.5		0	57.5	0	57.5	59	1	4	4	56	162	21	0	0		0		1	2	1	0	1	1	IA	1	0	15	0	0	0	0	0	0	0	0
EEC1120	1	0	44.9		0	44.9	0	44.9	55	1	1	1	56	155	23	1	0		0		1	2	1	0	1	1	IA	2	0	15	0	0	0	0	0	0	0	0
EEC1121	1	1	10.9	2	1	17.2	1	17.2	38	0	1	1	56	155	23	0	0		0		0	1	0	0	1	1	IA	1	0	60	0	0	0	0	1	1	0	0
EEC1122	2	0	24.1		0	24.1	0	24.1	54	1	1	1	57	157	23	0	0		0		0	2	1	0	1	1	IA	1	0	25	0	0	0	0	0	0	0	0
EEC1123	1	0	40		0	40	0	40	56	1	4	1	57	150	25	1	0		0		1	2	1	0	1	1	IA	1	0	10	0	0	0	0	0	0	0	0
EEC1124	1	0	67.5		0	67.5	0	67.5	49	0	1	1	57	163	21	0	0		0		0	2	0	0	1	1	IA	1	0	30	0	0	0	0	0	0	0	0
EEC1125	1	0	32.3		0	32.3	0	32.3	60	1	1	1	57	156	23	1	0		1	父亲肝癌、母亲胃癌	1	2	0	0	1	1	IA	1	0	15	0	0	0	0	0	0	0	0
EEC1126	1	0	79.9		0	79.9	0	79.9	53	1	0	0	57	166	21	0	0		0		0	2	0	0	1	1	IA	1	0	10	0	0	0	0	0	0	0	0
EEC1127	2	0	38.1		0	38.1	0	38.1	51	0	3	1	58	160	23	1	0		0		0	1	0	0	1	1	IA	1	0	15	0	0	0	0	0	0	0	0
EEC1128	1	0	52.1		0	52.1	0	52.1	50	1	2	1	58	158	23	1	0		0		0	2	0	0	1	1	IA	1	1	20	0	0	0	0	0	0	0	0
EEC1129	1	0	54.4		0	54.4	0	54.4	56	1	3	1	58	157	24	0	0		0		0	2	1	0	1	1	IA	2	0	15	0	0	0	0	0	0	0	0
EEC1130	1	0	63.7		0	63.7	0	63.7	62	1	3	1	58	172	20	0	0		0		1	2	0	0	1	1	IA	1	0	6	0	0	0	0	0	0	0	0
EEC1131	2	0	34.4		0	34.4	0	34.4	41	0	2	1	59	160	23	0	0		0		0	2	1	0	1	1	IA	1	0	2	0	0	0	0	0	0	0	0
EEC1132	2	0	93.2		0	93.2	0	93.2	50	1	1	0	59	150	26.2222	1	0		0		1	2	1	0	1	1	IA	1	0	20	0	0	0	0	0	0	0	0
EEC1133	1	0	61.9		0	61.9	0	61.9	59	1	1	1	59	155	25	0	0		1	父亲食管癌	1	2	1	0	1	1	IA	1	1	10	0	0	0	0	0	0	0	0
EEC1134	1	0	71.2		0	71.2	0	71.2	53	0	1	0	59	167	21	0	0		0		0	1	1	0	1	1	IA	1	0	2	0	0	0	0	0	0	0	0
EEC1135	1	0	53.7		0	53.7	0	53.7	43	0	1	0	59	162	22	0	0		1	父亲肺癌	0	2	1	0	1	1	IA	1	0	6	0	0	0	0	0	0	0	0
EEC1136	1	0	35		0	35	0	35	37	0	1	0	59	160	23	0	0		0		0	2	0	0	1	1	IA	1	0	5	0	0	0	0	0	0	0	0
EEC1137	1	0	35.8		0	35.8	0	35.8	54	1	5	1	59	154	25	0	0		0		0	2	0	0	1	1	IA	1	0	6	0	0	0	0	0	0	0	0
EEC1138	2	0	29.4		0	29.4	0	29.4	58	0	3	1	60	158	24	1	0		0		1	2	1	0	1	1	IA	1	0	15	0	0	0	0	0	0	0	0
EEC1139	2	0	39.4		0	39.4	0	39.4	61	1	5	1	60	157	24	1	0		0		0	2	1	0	1	1	IA	1	0	6	0	0	0	0	0	0	0	0
EEC1140	1	0	62.4		0	62.4	0	62.4	53	1	2	1	60	156	25	0	0		0		0	1	1	0	1	1	IA	1	1	150	0	0	0	0	0	0	0	0
EEC1141	1	0	28.2		0	28.2	0	28.2	44	0	2	2	60	158	24	0	0		1	父亲食道癌	0	2	1	0	1	1	IA	1	1	6	0	0	0	0	0	0	0	0
EEC1142	1	0	31		0	31	0	31	50	1	2	0	60	159	24	0	0		0		0	1	1	0	1	1	IA	1	0	15	0	0	0	0	0	0	0	0
EEC1143	1	0	51.2		0	51.2	0	51.2	50	0	2	1	60	164	22	0	0		0		0	2	1	0	1	1	IA	2	0	10	1	0	1	1	1	0	0	0
EEC1144	1	0	56.8		0	56.8	0	56.8	60	1	4	2	60	156	25	0	0		1	祖父食道癌	0	2	1	0	1	1	IA	1	0	15	0	0	0	0	0	0	0	0
EEC1145	1	0	54.6		0	54.6	0	54.6	54	1	2	2	60	158	24	0	0		0		0	2	1	0	1	1	IA	1	0	11	0	0	0	0	0	0	0	0
EEC1146	1	0	37.4		0	37.4	0	37.4	48	0	3	1	60	163	23	0	0		0		0	1	0	0	1	1	IA	1	0	40	0	0	0	0	0	0	0	0
EEC1147	1	0	55.8		0	55.8	0	55.8	52	0	2	0	60	163	23	0	0		1	父亲肠癌、肺癌	1	2	0	0	1	1	IA	1	0	2	0	0	0	0	0	0	0	0
EEC1148	1	0	68.4		0	68.4	0	68.4	50	0	2	1	60	164	22	1	0		0		1	2	0	0	1	1	IA	1	0	5	0	0	0	0	0	0	0	0
EEC1149	1	0	70.5		0	70.5	0	70.5	86	1	5	5	60	160	23	0	0		0		1	2	0	0	1	1	IA	2	0	40	0	0	0	0	0	0	0	0
EEC1150	1	0	57.9		0	57.9	0	57.9	66	1	1	1	60	156	25	1	0		0		1	2	0	0	1	1	IA	1	0	6	0	0	0	0	0	0	0	0
EEC1151	1	0	54.6		0	54.6	0	54.6	41	1	4	1	60	165	22	0	0		0		1	2	0	0	1	1	IA	1	0	40	0	0	0	0	0	0	0	0
EEC1152	1	0	27.6		0	27.6	0	27.6	50	1	3	1	60	158	24	0	0		0		0	2	0	0	1	1	IA	1	0	40	0	0	0	0	0	0	0	0
EEC1153	1	0	49.9		0	49.9	0	49.9	50	0	1	1	61	165	22	0	0		0		0	2	1	0	1	1	IA	1	1	20	0	0	0	0	0	0	0	0
EEC1154	1	0	58.9		0	58.9	0	58.9	49	1	1	1	61	160	24	0	0		0		0	2	1	0	1	1	IA	1	0	6	0	0	0	0	0	0	0	0
EEC1155	1	0	48.6		0	48.6	0	48.6	56	1	2	2	62	163	23	0	0		0		1	2	1	0	1	1	IA	2	1	25	0	0	0	0	0	0	0	0
EEC1156	1	0	27.8		0	27.8	0	27.8	57	1	5	1	62	160	24	0	0		0		1	2	1	0	1	1	IA	3	0	6	0	0	0	0	1	0	1	0
EEC1157	1	0	75.9		0	75.9	0	75.9	53	1	3	0	62	165	23	0	0		0		0	2	1	0	1	1	IA	2	0	25	0	0	0	0	0	0	0	0
EEC1158	1	0	65.8		0	65.8	0	65.8	54	1	5	1	62	156	25	0	0		0		1	1	0	0	1	1	IA	1	0	6	0	0	0	0	0	0	0	0
EEC1159	1	0	69.2		0	69.2	0	69.2	46	0	3	2	62	156	25	0	0		0		0	2	0	0	1	1	IA	1	0	35	0	0	0	0	0	0	0	0
EEC1160	1	0	65.7		0	65.7	0	65.7	47	0	1	1	62	160	24	1	0		0		1	2	0	0	1	1	IA	1	0	6	0	0	0	0	0	0	0	0
EEC1161	1	0	59.6		0	59.6	0	59.6	54	1	3	2	62	167	22	0	0		0		1	2	0	0	1	1	IA	1	0	6	0	0	0	0	0	0	0	0
EEC1162	1	1	17	1	1	40.6	1	40.6	56	1	2	1	62	163	23	1	0		1	父亲直肠癌	0	2	1	0	1	1	IA	1	0	18	0	0	0	0	0	0	0	0
EEC1163	1	0	23		0	23	0	23	72	1	4	2	63	156	26	1	0		0		0	2	1	0	1	1	IA	1	0	25	0	0	0	0	0	0	0	0
EEC1164	1	0	25.7		0	25.7	0	25.7	48	1	3	1	63	166	23	0	0		0		0	2	0	0	1	1	IA	1	0	6	0	0	0	0	0	0	0	0
EEC1165	2	0	24.1		0	24.1	0	24.1	59	1	2	1	64	154	27	1	0		0		1	2	0	0	1	1	IA	1	0	6	0	0	0	0	1	0	1	0
EEC1166	2	0	88.7		0	88.7	0	88.7	54	1	3	2	65	159	25.711	0	0		0		0	2	1	0	1	1	IA	1	1	15	0	0	0	0	0	0	0	0
EEC1167	2	0	61.6		0	61.6	0	61.6	51	0	1	0	65	170	22	0	1	宫颈癌	0		0	2	1	0	1	1	IA	2	0	15	0	0	0	0	0	0	0	0
EEC1168	1	0	60.5		0	60.5	0	60.5	64	1	2	1	65	160	25	1	0		1	父亲喉癌	1	2	1	0	1	1	IA	2	1	20	0	0	0	0	1	1	0	0
EEC1169	1	0	93.8		0	93.8	0	93.8	55	1	0	0	65	158	26.0375	0	0		0		1	1	1	0	1	1	IA	2	0	20	1	1	1	1	0	0	0	1
EEC1170	1	0	46.9		0	46.9	0	46.9	45	0	2	1	65	160	25	0	0		0		0	2	1	0	1	1	IA	1	0	30	0	0	0	0	0	0	0	0
EEC1171	1	0	38.8		0	38.8	0	38.8	49	0	2	1	65	160	25	0	0		0		0	2	1	0	1	1	IA	1	0	50	0	0	0	0	0	0	0	0
EEC1172	1	0	38.1		0	38.1	0	38.1	52	0	1	1	65	160	25	1	0		0		0	2	1	0	1	1	IA	1	0	24	0	0	0	0	0	0	0	0
EEC1173	1	0	26.1		0	26.1	0	26.1	49	0	2	0	65	160	25	0	0		0		1	2	1	0	1	1	IA	1	0	25	0	0	0	0	0	0	0	0
EEC1174	1	0	26.9		0	32.6	0	32.6	61	1	2	1	65	163	24	1	1	肾癌、乳腺癌	0		0	2	1	0	1	1	IA	1	0	10	0	0	0	0	1	0	0	0
EEC1175	1	0	50.9		0	50.9	0	50.9	30	1	5	2	65	162	25	0	0		1	爷爷胃癌	1	2	1	1	1	1	IA	1	0	80	0	0	0	0	0	0	0	0
EEC1176	1	0	61.2		0	61.2	0	61.2	57	1	2	2	65	162	25	0	0		1	父亲肠道癌	0	2	1	0	1	1	IA	1	0	6	0	0	0	0	0	0	0	0
EEC1177	1	0	41.1		0	41.1	0	41.1	57	1	3	3	65	158	26	0	0		0		0	2	1	0	1	1	IA	1	0	10	0	0	0	0	0	0	0	0
EEC1178	1	0	36.1		0	36.1	0	36.1	36	1	2	1	65	160	25	0	0		0		1	2	1	1	1	1	IA	1	0	35	0	0	0	0	0	0	0	0
EEC1179	1	0	74.7		0	74.7	0	74.7	70	1	4	2	65	160	25	1	0		0		0	2	0	0	1	1	IA	1	0	12	0	0	0	0	0	0	0	0
EEC1180	1	0	64.3		0	64.3	0	64.3	40	0	1	1	65	160	25	0	0		0		1	2	0	1	1	1	IA	1	0	3	0	0	0	0	0	0	0	0
EEC1181	1	0	73.4		0	73.4	0	73.4	46	0	1	1	66	165	24	0	0		0		1	1	1	0	1	1	IA	1	0	32	1	1	1	0	0	0	0	0
EEC1182	1	0	59.1		0	59.1	0	59.1	62	1	1	1	66	158	26	1	0		0		0	1	1	0	1	1	IA	1	0	20	0	0	0	0	0	0	0	0
EEC1183	1	0	41.4		0	41.4	0	41.4	58	1	2	1	66	163	25	1	0		0		1	2	1	0	1	1	IA	1	0	9	1	0	1	1	0	0	0	0
EEC1184	1	0	24.8		0	24.8	0	24.8	62	1	2	1	66	157	27	1	0		0		1	2	1	0	1	1	IA	1	0	15	1	1	1	0	0	0	0	0
EEC1185	1	0	57.3		0	57.3	0	57.3	44	0	3	0	66	157	27	0	0		0		0	1	0	0	1	1	IA	1	0	10	0	0	0	0	0	0	0	0
EEC1186	1	0	64		0	64	0	64	46	0	3	1	66	152	29	1	0		0		0	2	0	0	1	1	IA	1	0	6	0	0	0	0	0	0	0	0
EEC1187	1	0	23.4		0	23.4	0	23.4	62	1	3	2	67	164	25	1	0		0		0	2	1	0	1	1	IA	2	1	8	0	0	0	0	0	0	0	0
EEC1188	1	0	59.8		0	59.8	0	59.8	50	0	5	1	67	166	24	0	0		0		0	2	1	0	1	1	IA	1	0	40	0	0	0	0	0	0	0	0
EEC1189	1	0	38.2		0	38.2	0	38.2	66	1	3	3	67	152	29	1	0		0		0	2	1	0	1	1	IA	1	0	40	0	0	0	0	0	0	0	0
EEC1190	1	0	53.5		0	53.5	0	53.5	71	1	2	0	67	159	27	1	0		0		0	2	0	0	1	1	IA	1	0	10	0	0	0	0	0	0	0	0
EEC1191	1	0	36.4		0	36.4	0	36.4	52	1	2	1	67	162	26	0	0		0		1	2	0	0	1	1	IA	1	0	12	0	0	0	0	0	0	0	0
EEC1192	1	0	73.8		0	73.8	0	73.8	52	0	2	1	68	155	28	0	0		0		0	2	1	0	1	1	IA	1	0	20	0	0	0	0	0	0	0	0
EEC1193	1	0	51.4		0	51.4	0	51.4	42	0	3	1	68	160	27	0	0		1	母亲胰腺癌，伯父直肠癌，叔叔肝癌，姨妈乳腺癌	1	2	0	0	1	1	IA	1	0	12	0	0	0	0	0	0	0	0
EEC1194	1	0	69.9		0	69.9	0	69.9	41	0	0	0	68	160	27	1	0		1	父亲肺癌	0	2	0	0	1	1	IA	1	0	6	0	0	0	0	0	0	0	1
EEC1195	1	0	26.6		0	26.6	0	26.6	36	0	1	1	68	160	27	0	0		0		0	2	0	0	1	1	IA	1	0	24	0	0	0	0	0	0	0	0
EEC1196	1	0	51.2		0	51.2	0	51.2	62	1	2	2	69	158	28	1	0		0		1	2	1	0	1	1	IA	2	1	28	1	0	1	1	0	0	0	0
EEC1197	1	0	62.9		0	62.9	0	62.9	42	0	3	1	69	159	27	0	0		0		0	1	1	0	1	1	IA	1	0	15	0	0	0	0	0	0	0	0
EEC1198	1	0	68.2		0	68.2	0	68.2	54	0	3	2	69	163	26	0	0		0		0	2	1	0	1	1	IA	1	0	15	0	0	0	0	0	0	0	0
EEC1199	1	0	45.1		0	45.1	0	45.1	58	1	2	1	69	165	25	1	0		1	父亲肺癌	1	2	1	0	1	1	IA	1	0	15	0	0	0	0	0	0	0	0
EEC1200	1	0	79.8		0	79.8	0	79.8	53	1	3	1	69	159	27	1	0		0		0	2	1	0	1	1	IA	1	0	18	0	0	0	0	0	0	0	0
EEC1201	1	0	64.6		0	64.6	0	64.6	56	1	5	1	69	165	25	0	0		0		1	2	1	0	1	1	IA	1	0	10	0	0	0	0	0	0	0	0
EEC1202	1	0	33.9		0	33.9	0	33.9	63	1	3	2	69	160	27	1	0		0		0	2	1	0	1	1	IA	2	0	6	0	0	0	0	0	0	0	0
EEC1203	2	0	31.8		0	31.8	0	31.8	36	0	1	0	70	160	27.3438	0	0		0		0	2	1	0	1	1	IA	1	0	10	0	0	0	0	0	0	0	0
EEC1204	2	0	69.8		0	69.8	0	69.8	42	0	1	0	70	162	27	0	0		1	父亲肺癌	1	1	1	0	1	1	IA	1	0	22	1	1	1	0	0	0	0	0
EEC1205	2	0	28.6		0	28.6	0	28.6	43	0	1	1	70	160	27	0	0		0		1	2	1	0	1	1	IA	1	0	25	0	0	0	0	0	0	0	0
EEC1206	1	0	56.1		0	56.1	0	56.1	48	0	1	1	70	165	26	0	0		0		1	1	1	0	1	1	IA	1	0	60	0	0	0	0	0	0	0	0
EEC1207	1	0	26.9		0	26.9	0	26.9	46	0	4	1	70	170	24	0	0		1	父亲直肠癌	0	2	1	0	1	1	IA	1	0	5	0	0	0	0	0	0	0	0
EEC1208	1	0	65.9		0	65.9	0	65.9	52	0	3	2	70	162	27	0	0		0		1	2	1	0	1	1	IA	2	0	22	0	0	0	0	0	0	0	0
EEC1209	1	0	47.5		0	47.5	0	47.5	54	0	2	1	70	162	27	0	0		0		0	2	1	0	1	1	IA	2	0	6	0	0	0	0	0	0	0	0
EEC1210	1	0	45.1		0	45.1	0	45.1	53	0	3	3	70	160	27	0	0		0		0	2	1	0	1	1	IA	1	0	25	0	0	0	0	0	0	0	0
EEC1211	1	0	35.9		0	35.9	0	35.9	58	1	2	1	70	162	27	0	0		1	母亲肺癌，父亲肝癌	1	2	1	0	1	1	IA	2	0	25	0	0	0	0	0	0	0	0
EEC1212	1	0	71.2		0	71.2	0	71.2	50	1	2	1	70	168	25	0	0		0		1	2	1	0	1	1	IA	1	0	45	0	0	0	0	0	0	0	0
EEC1213	1	0	65.6		0	65.6	0	65.6	57	1	4	1	70	158	28	0	0		0		0	2	1	0	1	1	IA	1	0	20	0	0	0	0	0	0	0	0
EEC1214	1	0	53.7		0	53.7	0	53.7	65	1	3	3	70	165	26	1	0		0		0	2	1	0	1	1	IA	1	0	5	0	0	0	0	0	0	0	0
EEC1215	1	0	42		0	42	0	42	66	1	2	1	70	165	26	1	0		0		0	2	1	0	1	1	IA	1	0	16	0	0	0	0	0	0	0	0
EEC1216	1	0	26.9		0	26.9	0	26.9	57	1	2	3	70	160	27	1	0		0		0	2	1	0	1	1	IA	2	0	20	0	0	0	0	0	0	0	0
EEC1217	1	0	74.2		0	74.2	0	74.2	57	1	1	1	70	170	24	0	0		0		0	2	0	0	1	1	IA	2	0	18	0	0	0	0	0	0	0	0
EEC1218	1	0	64.5		0	64.5	0	64.5	53	1	2	1	70	162	27	0	0		0		1	2	0	0	1	1	IA	1	0	31	0	0	0	0	0	0	0	0
EEC1219	1	0	61		0	61	0	61	60	1	3	1	70	161	27	1	0		0		1	2	0	0	1	1	IA	1	0	30	0	0	0	0	0	0	0	0
EEC1220	1	0	51.8		0	51.8	0	51.8	77	1	5	4	70	160	27	1	0		0		1	2	0	0	1	1	IA	1	0	15	0	0	0	0	0	0	0	0
EEC1221	1	0	48.6		0	48.6	0	48.6	52	1	2	1	70	162	27	0	0		0		0	2	0	0	1	1	IA	1	0	10	0	0	0	0	0	0	0	0
EEC1222	1	0	35.3		0	35.3	0	35.3	53	1	4	1	70	170	24	0	0		0		0	2	0	0	1	1	IA	1	0	20	0	0	0	0	0	0	0	0
EEC1223	1	1	46.2	1	0	47.2	0	47.2	65	1	3	2	70	157	28	1	0		0		0	2	0	0	1	1	IA	2	1	18	0	0	0	0	1	0	1	0
EEC1224	1	0	35.5		0	35.5	0	35.5	49	0	2	0	71	163	27	0	0		0		0	2	0	0	1	1	IA	1	0	2	0	0	0	0	0	0	0	0
EEC1225	1	0	32.8		0	32.8	0	32.8	67	1	4	1	71	158	28	1	0		1	父亲肺癌、腮腺爱	0	2	0	0	1	1	IA	1	0	6	0	0	0	0	0	0	0	0
EEC1226	1	0	77.2		0	77.2	0	77.2	56	1	2	1	72	157	29	0	0		0		0	2	1	0	1	1	IA	2	1	40	0	0	0	0	1	0	1	0
EEC1227	1	0	60		0	60	0	60	58	1	2	1	72	162	27	0	0		0		1	2	1	0	1	1	IA	1	0	11	0	0	0	0	0	0	0	0
EEC1228	1	0	34.1		0	34.1	0	34.1	48	1	4	3	72	160	28	1	0		0		0	2	1	0	1	1	IA	1	0	15	0	0	0	0	0	0	0	0
EEC1229	1	0	73.3		0	73.3	0	73.3	55	1	0	0	72	163	27	1	0		1	母亲肝癌	0	1	0	0	1	1	IA	1	0	37	0	0	0	0	0	0	0	0
EEC1230	2	0	76.3		0	76.3	0	76.3	57	1	1	2	73	164	27	0	0		0		1	2	0	0	1	1	IA	1	0	25	0	0	0	0	0	0	0	0
EEC1231	1	0	57.3		0	57.3	0	57.3	68	1	0	0	73	158	29	1	0		0		0	1	1	0	1	1	IA	1	0	115	0	0	0	0	0	0	0	0
EEC1232	1	0	29.8		0	29.8	0	29.8	54	0	3	1	73	170	25	0	0		0		0	2	1	0	1	1	IA	1	0	20	1	1	0	1	0	0	0	0
EEC1233	1	0	56.8		0	56.8	0	56.8	60	1	3	2	73	157	30	0	0		0		0	2	1	0	1	1	IA	2	0	20	0	0	0	0	0	0	0	0
EEC1234	1	0	30.9		0	30.9	0	30.9	66	1	3	1	73	169	26	0	0		0		1	2	1	0	1	1	IA	1	0	6	0	0	0	0	0	0	0	0
EEC1235	1	0	27.8		0	27.8	0	27.8	60	1	3	3	73	159	29	1	0		0		1	2	1	0	1	1	IA	2	0	20	0	0	0	0	0	0	0	0
EEC1236	1	0	57.4		0	57.4	0	57.4	51	0	3	1	73	159	29	0	0		0		0	2	0	0	1	1	IA	1	0	4	0	0	0	0	0	0	0	1
EEC1237	1	0	59.8		0	59.8	0	59.8	58	1	3	2	73	160	28	1	0		0		1	2	0	0	1	1	IA	1	0	20	0	0	0	0	0	0	0	0
EEC1238	1	0	45.4		0	45.4	0	45.4	61	1	1	1	73	160	29	1	0		0		1	2	0	0	1	1	IA	1	0	6	0	0	0	0	0	0	0	0
EEC1239	1	0	29.7		0	29.7	0	29.7	63	1	2	2	73	168	26	0	0		0		0	2	0	0	1	1	IA	1	0	6	0	0	0	0	0	0	0	0
EEC1240	1	0	50		0	50	0	50	73	1	6	4	74	159	29	1	0		0		1	2	1	0	1	1	IA	1	0	22	0	0	0	0	0	0	0	0
EEC1241	2	0	40.9		0	40.9	0	40.9	53	0	3	1	75	160	29	1	0		0		0	1	0	0	1	1	IA	1	0	30	0	0	0	0	0	0	0	0
EEC1242	1	0	68.9		0	68.9	0	68.9	50	0	2	1	75	160	29	0	0		0		0	2	1	0	1	1	IA	1	0	80	0	0	0	0	0	0	0	0
EEC1243	1	0	49.3		0	49.3	0	49.3	56	0	2	1	75	163	28	1	0		0		0	2	1	0	1	1	IA	1	0	6	0	0	0	0	0	0	0	0
EEC1244	1	0	38.1		0	38.1	0	38.1	61	1	3	2	75	166	27	0	0		1	母亲肠道癌	0	2	1	0	1	1	IA	1	0	20	0	0	0	0	0	0	0	0
EEC1245	1	0	57.9		0	57.9	0	57.9	69	1	3	2	75	161	29	1	0		0		0	2	1	0	1	1	IA	1	0	6	0	0	0	0	0	0	0	0
EEC1246	1	0	44.6		0	44.6	0	44.6	61	1	4	4	75	160	29	1	0		0		0	2	1	0	1	1	IA	2	0	6	0	0	0	0	0	0	0	0
EEC1247	1	0	29.9		0	29.9	0	29.9	55	1	1	1	75	167	27	0	0		0		0	2	1	0	1	1	IA	2	0	6	0	0	0	0	0	0	0	0
EEC1248	1	0	24.1		0	24.1	0	24.1	58	1	1	1	75	160	29	1	0		0		0	2	1	0	1	1	IA	2	0	50	0	0	0	0	0	0	0	1
EEC1249	1	0	23.4		0	23.4	0	23.4	63	1	2	1	75	163	28	1	0		0		0	2	1	0	1	1	IA	1	0	12	0	0	0	0	0	0	0	0
EEC1250	1	0	36.7		0	36.7	0	36.7	51	0	4	2	75	160	29	1	0		0		1	1	0	0	1	1	IA	1	0	20	0	0	0	0	0	0	0	0
EEC1251	1	0	34.8		0	34.8	0	34.8	62	1	2	1	75	156	31	1	0		0		0	1	0	0	1	1	IA	1	0	15	0	0	0	0	0	0	0	0
EEC1252	1	0	70.2		0	70.2	0	70.2	44	0	3	0	75	164	28	0	0		0		0	2	0	0	1	1	IA	1	0	25	0	0	0	0	0	0	0	0
EEC1253	1	0	64.7		0	64.7	0	64.7	57	0	2	2	75	165	28	0	0		0		0	2	0	0	1	1	IA	1	0	15	0	0	0	0	0	0	0	0
EEC1254	1	0	51.8		0	51.8	0	51.8	60	1	4	3	75	160	29	0	0		0		1	2	0	0	1	1	IA	1	0	40	0	0	0	0	0	0	0	0
EEC1255	1	0	48.4		0	48.4	0	48.4	54	1	3	1	75	156	31	1	0		0		0	2	0	0	1	1	IA	1	0	2	0	0	0	0	0	0	0	0
EEC1256	1	0	38.4		0	38.4	0	38.4	49	1	2	1	75	163	28	0	0		0		1	2	0	0	1	1	IA	1	0	25	0	0	0	0	0	0	0	0
EEC1257	1	0	38.8		0	38.8	0	38.8	54	0	2	1	76	168	27	0	0		0		0	2	1	0	1	1	IA	2	0	30	0	0	0	0	1	1	0	0
EEC1258	1	0	50		0	50	0	50	51	0	2	1	76	163	29	1	0		0		0	2	1	0	1	1	IA	1	0	6	0	0	0	0	0	0	0	0
EEC1259	1	0	23.8		0	23.8	0	23.8	52	0	1	1	76	160	30	1	0		0		0	2	1	0	1	1	IA	1	0	10	0	0	0	0	0	0	0	0
EEC1260	1	0	76.1		0	76.1	0	76.1	56	1	2	2	76	160	30	0	0		0		0	2	1	0	1	1	IA	1	0	2	0	0	0	0	0	0	0	0
EEC1261	1	0	49.1		0	49.1	0	49.1	50	1	2	1	76	161	29	0	0		0		1	2	1	0	1	1	IA	1	0	6	0	0	0	0	0	0	0	0
EEC1262	1	0	54.2		0	54.2	0	54.2	57	1	2	1	76	161	29	0	0		1	父亲肺癌	0	2	0	0	1	1	IA	1	0	2	0	0	0	0	0	0	0	0
EEC1263	1	0	59.3		0	59.3	0	59.3	60	1	3	1	76	160	30	0	0		0		1	2	0	0	1	1	IA	1	0	14	0	0	0	0	0	0	0	0
EEC1264	1								58	1	2	2	78	158	31	0	0		0		1	2	1	0	1	1	IA	1	0	5	0	0	0	0	0	0	0	0
EEC1265	1	0	62.4		0	62.4	0	62.4	49	0	2	1	78	172	26	0	0		0		0	1	1	0	1	1	IA	1	0	18	1	1	0	1	0	0	0	0
EEC1266	1	0	62		0	62	0	62	22	0	0	0	78	165	28.6501	0	0		0		0	2	1	1	1	1	IA	1	0	7	1	0	0	1	0	0	0	0
EEC1267	1	0	56.3		0	56.3	0	56.3	41	1	1	1	78	158	31	0	0		0		0	2	1	0	1	1	IA	1	0	28	0	0	0	0	0	0	0	0
EEC1268	1	0	56.7		0	56.7	0	56.7	39	0	1	0	78	167	28	1	0		0		0	2	0	1	1	1	IA	2	0	6	0	0	0	0	0	0	0	0
EEC1269	1	0	38.6		0	38.6	0	38.6	48	0	5	1	78	160	30	0	0		0		1	2	0	0	1	1	IA	1	0	2	0	0	0	0	0	0	0	0
EEC1270	1	0	77.2		0	77.2	0	77.2	46	0	1	1	79	157	32	0	0		0		0	2	0	0	1	1	IA	1	0	42	0	0	0	0	0	0	0	0
EEC1271	2	0	66.3		0	66.3	0	66.3	53	1	1	1	80	165	29.3848	1	0		0		0	2	1	0	1	1	IA	2	0	30	0	0	0	0	0	0	0	0
EEC1272	2	0	32.9		0	32.9	0	32.9	46	0	0	0	80	160	31	0	0		1	母亲甲状腺癌	0	2	1	0	1	1	IA	1	0	15	0	0	0	0	0	0	0	0
EEC1273	1	0	3.8		1	3.8	0	3.8	67	1	2	2	80	155	33	1	0		0		0	1	0	0	1	1	IA	1	0	8	0	0	0	0	0	0	0	0
EEC1274	1	0	39.4		0	39.4	0	39.4	53	0	2	2	80	160	31	1	0		0		0	2	1	0	1	1	IA	1	0	6	0	0	0	0	0	0	0	0
EEC1275	1	0	71.3		0	71.3	0	71.3	63	1	2	2	80	160	31	1	0		0		1	2	1	0	1	1	IA	1	0	40	0	0	0	0	0	0	0	0
EEC1276	1	0	58.9		0	58.9	0	58.9	64	1	2	2	80	155	33	1	0		0		0	2	1	0	1	1	IA	2	0	60	0	0	0	0	0	0	0	0
EEC1277	1	0	24.8		0	24.8	0	24.8	70	1	1	0	80	160	31	1	0		0		1	2	1	0	1	1	IA	1	0	23	0	0	0	0	0	0	0	0
EEC1278	1	0	34.3		0	34.3	0	34.3	49	0	1	1	80	168	28	0	0		0		0	2	0	0	1	1	IA	1	0	6	1	0	1	1	0	0	0	0
EEC1279	1	0	34.8		0	34.8	0	34.8	52	0	3	2	80	163	30	0	0		0		0	2	0	0	1	1	IA	1	0	50	0	0	0	0	0	0	0	0
EEC1280	1	0	32.7		0	32.7	0	32.7	65	1	4	2	80	168	28	1	0		0		1	2	0	0	1	1	IA	1	0	40	0	0	0	0	0	0	0	0
EEC1281	1	0	41.4		0	41.4	0	41.4	50	1	1	0	82	156	34	0	0		0		0	2	0	0	1	1	IA	1	0	2	1	1	1	0	0	0	0	0
EEC1282	2	0	58.6		0	58.6	0	58.6	58	1	1	1	83	163	31	1	0		0		1	2	0	0	1	1	IA	1	0	10	0	0	0	0	0	0	0	0
EEC1283	1	0	73.5		0	73.5	0	73.5	56	1	1	1	85	163	32	1	0		0		0	2	1	0	1	1	IA	2	0	30	0	0	0	0	0	0	0	0
EEC1284	1	0	71.4		0	71.4	0	71.4	44	1	1	1	85	159	34	0	0		0		0	2	1	0	1	1	IA	1	0	13	0	0	0	0	0	0	0	0
EEC1285	1	0	38.8		0	38.8	0	38.8	58	1	3	2	85	152	37	1	0		0		1	2	1	0	1	1	IA	2	0	21	0	0	0	0	0	0	0	0
EEC1286	1	0	37.9		0	37.9	0	37.9	48	0	1	1	87	164	32	0	0		1	奶奶宫颈癌	1	2	1	0	1	1	IA	1	0	45	0	0	0	0	0	0	0	0
EEC1287	1	0	49.6		0	49.6	0	49.6	45	0	2	1	87	170	30	1	0		0		1	2	1	0	1	1	IA	1	0	50	0	0	0	0	0	0	0	0
EEC1288	1	0	67.7		0	67.7	0	67.7	52	1	1	1	88	163	33	0	0		0		0	2	1	0	1	1	IA	2	0	15	0	0	0	0	0	0	0	0
EEC1289	1	0	34.1		0	34.1	0	34.1	53	1	2	2	88	168	31	0	0		0		1	2	0	0	1	1	IA	1	0	30	0	0	0	0	0	0	0	0
EEC1290	1	0	81.1		0	81.1	0	81.1	58	1	1	1	89	165	33	1	0		0		1	2	1	0	1	1	IA	2	0	7	0	0	0	0	0	0	0	0
EEC1291	1	0	61.4		0	61.4	0	61.4	70	1	3	3	89	160	35	0	0		0		0	2	1	0	1	1	IA	2	0	14	0	0	0	0	0	0	0	0
EEC1292	1								76	1	3	2	90	163	34	1	0		0		0	2	0	0	1	1	IA	1	0	5	0	0	0	0	0	0	0	0
EEC1293	1	0	29.4		0	29.4	0	29.4	53	0	3	1	90	160	35	1	0		0		0	1	0	0	1	1	IA	1	0	6	0	0	0	0	0	0	0	0
EEC1294	1	0	31.3		0	31.3	0	31.3	48	0	2	1	90	165	33	1	1	乳腺癌	0		0	2	0	0	1	1	IA	2	0	35	0	0	0	0	0	0	0	0
EEC1295	2	0	67		0	67	0	67	54	1	1	1	91	158	36	1	0		0		0	2	0	0	1	1	IA	1	0	16	0	0	0	0	0	0	0	0
EEC1296	1	0	50.9		0	50.9	0	50.9	61	1	3	1	92	164	34	1	0		0		1	2	1	0	1	1	IA	1	0	15	0	0	0	0	0	0	0	0
EEC1297	1	0	23.8		0	23.8	0	23.8	51	1	6	3	92	172	31	0	0		0		0	2	1	0	1	1	IA	1	0	2	0	0	0	0	0	0	0	0
EEC1298	1	0	26.6		0	26.6	0	26.6	53	1	0	0	93	171	32	0	0		1	父亲结肠癌	0	2	0	0	1	1	IA	1	0	15	0	0	0	0	0	0	0	0
EEC1299	1	0	59.3		0	59.3	0	59.3	46	0	2	0	97	170	34	0	0		0		1	1	1	0	1	1	IA	1	0	21	0	0	0	0	0	0	0	0
EEC1300	1	0	51.3		0	51.3	0	51.3	57	1	3	1	99	175	32	0	0		0		1	2	1	0	1	1	IA	1	0	20	0	0	0	0	0	0	0	0
EEC1301	2	0	30.2		0	30.2	0	30.2	52	0	0	0	114	160	45	1	0		1	父亲癌症	0	1	0	0	1	1	IA	1	0	40	0	0	0	0	0	0	0	0
